# Supplementary material for: Identification of Liver Fibrosis-Related MicroRNAs in Human Primary Hepatic Stellate Cells Using High-Throughput Sequencing
Source: Genes (Basel). 2022 Nov 24;13(12):2201. doi: 10.3390/genes13122201 (PMC9778123; doi:10.3390/genes13122201)
Supplement: Supplementary file 1 [file genes-13-02201-s001.zip]

Archive with 9 entries (9 files):
- Supplementary Figure S1.pdf
- Supplementary Figure S2.pdf
- Supplementary Table S1.pdf
- Supplementary Table S2.pdf
- Supplementary Table S3.pdf
- Supplementary Table S4.pdf
- Supplementary Table S5.xlsx
- Supplementary Table S6.xlsx
- Supplementary Table S7.pdf
