# Supplementary material for: Identification of Liver Fibrosis-Related MicroRNAs in Human Primary Hepatic Stellate Cells Using High-Throughput Sequencing
Source: Genes (Basel). 2022 Nov 24;13(12):2201. doi: 10.3390/genes13122201 (PMC9778123; doi:10.3390/genes13122201)
Supplement: Supplementary file 1 [file genes-13-02201-s001.zip › Supplementary Table S5.xlsx]

## Sheet: G_actvsG_nonact.DE
Table S5. The list of 230 DEmiRNAs
sRNA	G_act_readcount	G_fre_readcount	log2FoldChange	pval	padj
hsa-miR-375-3p	76.3683	3990.52	-5.3801	2.3908e-20	1.8529e-17
hsa-miR-493-5p	1138.03	8.2761	6.4334	1.8799e-19	7.2844e-17
hsa-miR-654-5p	702.555	12.2514	5.3951	1.292e-17	3.3376e-15
hsa-miR-31-5p	1168.06	21.0714	5.3793	1.1907e-16	1.8912e-14
hsa-miR-758-3p	398.931	1.67064	6.737	1.2201e-16	1.8912e-14
hsa-miR-409-3p	7189.01	151.525	5.1162	5.1306e-14	6.627e-12
hsa-miR-495-3p	1725.2	34.2463	5.1659	1.3145e-13	1.4554e-11
novel_365	0.297028	74.7557	-6.4676	7.3473e-13	7.1177e-11
hsa-miR-20b-5p	1.75142	77.4923	-4.9552	2.1345e-12	1.8381e-10
hsa-miR-31-3p	202.276	0.819119	6.2539	7.2994e-12	5.657e-10
hsa-miR-192-5p	4791.92	193386	-4.8565	1.0733e-11	7.5619e-10
hsa-miR-125b-1-3p	1172.33	36.7832	4.5837	2.2802e-11	1.4726e-09
hsa-miR-337-3p	186.335	5.5375	4.559	2.9532e-11	1.7605e-09
hsa-miR-106a-5p	1.62432	63.8743	-4.7986	3.4995e-11	1.9372e-09
hsa-miR-381-3p	12105.1	215.059	5.116	2.7189e-10	1.4048e-08
hsa-miR-149-5p	1361.73	58.5776	4.1846	3.2802e-10	1.5889e-08
hsa-miR-409-5p	621.77	25.242	4.2336	4.3916e-10	2.002e-08
hsa-miR-654-3p	2164.89	50.1525	4.8246	6.2508e-10	2.6913e-08
hsa-miR-143-3p	172951	4865.89	4.635	6.715e-10	2.739e-08
hsa-miR-127-3p	15963.3	661.619	4.2166	7.7698e-10	3.0108e-08
hsa-miR-143-5p	523.922	22.7363	4.137	1.8423e-09	6.7989e-08
hsa-miR-382-5p	600.719	18.9138	4.4665	2.525e-09	8.8949e-08
hsa-miR-432-5p	456.166	9.55884	4.8421	3.1079e-09	1.0472e-07
hsa-miR-127-5p	424.497	7.24157	5.0441	3.6973e-09	1.1939e-07
hsa-miR-379-5p	7141.19	148.829	4.8723	4.4216e-09	1.3707e-07
hsa-miR-485-5p	257.561	7.97612	4.4126	6.3812e-09	1.9021e-07
hsa-miR-376a-3p	62.9123	0.3494	5.5769	9.4451e-09	2.7111e-07
hsa-miR-377-5p	80.6304	1.79096	4.6171	1.6301e-08	4.5118e-07
hsa-miR-26b-5p	2804.99	29193.5	-3.1965	1.8296e-08	4.8896e-07
hsa-miR-194-5p	1426.98	46293.9	-4.4483	2.0724e-08	5.3537e-07
hsa-miR-410-3p	63.0796	0.971839	4.9124	2.2574e-08	5.6435e-07
hsa-miR-503-5p	596.144	27.5267	4.0136	3.4768e-08	8.4203e-07
hsa-miR-592	0.484835	26.9024	-4.8923	3.622e-08	8.5061e-07
hsa-miR-1268a	112.318	1.82946	5.0661	7.0267e-08	1.6017e-06
hsa-miR-412-5p	81.3501	1.59428	4.6738	1.0261e-07	2.2721e-06
hsa-miR-1295b-3p	0.187807	31.0393	-5.4589	1.2074e-07	2.5993e-06
hsa-miR-122-5p	40668.2	1.11995e+06	-4.2108	2.0819e-07	4.1189e-06
hsa-miR-122b-3p	40662.6	1.11962e+06	-4.2106	2.082e-07	4.1189e-06
hsa-miR-299-5p	95.3533	3.27716	4.2089	2.1259e-07	4.1189e-06
hsa-miR-323a-3p	651.581	21.1202	4.2984	2.0421e-07	4.1189e-06
hsa-miR-369-5p	236.111	7.2845	4.3186	2.3267e-07	4.371e-06
hsa-miR-382-3p	443.538	25.239	3.7387	2.3688e-07	4.371e-06
hsa-miR-548ah-5p	0	17.1558	-5.6069	2.7236e-07	4.9088e-06
hsa-miR-215-5p	35.0335	278.965	-2.8381	3.2887e-07	5.7926e-06
hsa-miR-1293	35.2541	0	5.4989	3.6478e-07	6.015e-06
hsa-miR-543	880.373	25.4289	4.3858	3.5755e-07	6.015e-06
hsa-miR-885-3p	4.79326	194.097	-4.5227	3.5732e-07	6.015e-06
hsa-miR-99a-3p	2.138	65.6891	-4.2593	3.7316e-07	6.025e-06
hsa-miR-548am-3p	8.7557	148.002	-3.7017	4.3886e-07	6.8024e-06
hsa-miR-7974	191.572	5.34761	4.4401	4.3116e-07	6.8024e-06
hsa-miR-92b-3p	1291.47	54.3113	4.0334	4.4821e-07	6.8111e-06
hsa-miR-1468-5p	2.02699	73.1112	-4.3834	5.2208e-07	7.7809e-06
hsa-let-7c-5p	2807.12	16273.3	-2.4361	5.68e-07	8.3057e-06
hsa-miR-431-5p	344.428	5.78708	4.7239	1.1452e-06	1.6436e-05
hsa-miR-3614-5p	0.186021	15.9791	-4.6928	1.4586e-06	2.0553e-05
hsa-miR-363-3p	73.7909	1168.05	-3.5902	1.5916e-06	2.2027e-05
hsa-miR-145-5p	6340.78	545.706	3.2514	1.9477e-06	2.6482e-05
hsa-miR-379-3p	100.086	4.1604	3.9242	1.9916e-06	2.6612e-05
hsa-miR-10401-3p	103.284	3.77928	4.0692	2.0924e-06	2.7485e-05
hsa-miR-222-3p	6628.08	1100.08	2.473	2.1503e-06	2.7774e-05
hsa-miR-1185-1-3p	28.8654	0.622439	4.3313	2.4005e-06	3.0499e-05
hsa-miR-296-3p	46.5848	1.94368	3.869	2.6422e-06	3.3027e-05
hsa-miR-92b-5p	92.5821	2.80676	4.1495	2.7003e-06	3.3218e-05
hsa-miR-148a-3p	211343	2.9914e+06	-3.4543	3.0181e-06	3.6547e-05
hsa-miR-3074-3p	28.2756	151.857	-2.3267	3.61e-06	4.3043e-05
hsa-miR-619-5p	8.08957	152.519	-3.7272	3.8405e-06	4.5097e-05
hsa-miR-329-3p	137.222	4.01992	4.2103	4.0193e-06	4.6492e-05
hsa-miR-548ah-3p	32.0731	488.714	-3.5219	4.2105e-06	4.7373e-05
hsa-miR-548p	32.447	482.698	-3.4973	4.2177e-06	4.7373e-05
hsa-miR-340-5p	752.678	5084.47	-2.6062	4.6071e-06	5.1007e-05
hsa-miR-1248	2.07227	86.9564	-4.4073	4.7118e-06	5.1431e-05
hsa-miR-1295a	0	10.5499	-5.0869	5.6506e-06	6.0158e-05
hsa-miR-139-5p	785.315	9067.88	-3.2196	5.6665e-06	6.0158e-05
hsa-miR-431-3p	20.6876	0.3494	4.4069	6.5016e-06	6.7348e-05
hsa-miR-483-3p	16.0104	924.753	-4.5811	6.5176e-06	6.7348e-05
hsa-miR-675-5p	0.764025	22.4081	-4.1536	6.8794e-06	7.0152e-05
hsa-miR-370-5p	28.0263	0.615607	4.2317	8.4264e-06	8.4811e-05
hsa-miR-618	7.93171	146.762	-3.6733	9.2792e-06	9.2197e-05
hsa-miR-150-5p	229.389	3396.4	-3.4577	1.0648e-05	0.00010446
hsa-miR-4326	457.102	66.6667	2.5963	1.5603e-05	0.00015116
hsa-miR-539-5p	41.4409	1.24488	4.0079	1.8223e-05	0.00017436
hsa-miR-10394-5p	0	9.90201	-4.8701	1.855e-05	0.00017532
hsa-miR-30e-5p	977.207	7600.76	-2.7486	2.043e-05	0.00019076
hsa-miR-889-3p	292.553	15.5289	3.6344	2.0992e-05	0.00019368
hsa-miR-655-3p	64.3452	5.2972	3.1752	2.8396e-05	0.0002589
hsa-miR-539-3p	18.9203	0.27304	4.2327	3.2513e-05	0.000293
hsa-miR-589-5p	1145.01	160.686	2.6318	3.9873e-05	0.00035519
hsa-miR-487b-3p	92.5068	8.87229	3.0021	4.5549e-05	0.00040114
hsa-miR-125b-2-3p	104.32	731.268	-2.6115	4.8401e-05	0.00042147
hsa-miR-424-3p	1056.63	124.028	2.8245	5.1443e-05	0.00044298
hsa-miR-615-3p	68.253	3.39886	3.6815	8.4952e-05	0.0007235
hsa-miR-1180-3p	334.328	95.7483	1.7431	9.8804e-05	0.00082602
hsa-miR-585-3p	14.0972	0	4.4394	9.9123e-05	0.00082602
hsa-miR-132-3p	747.139	142.671	2.2499	0.00010858	0.00089521
hsa-miR-874-3p	22.7824	119.752	-2.2523	0.00011144	0.0009091
hsa-miR-122b-5p	143.764	3876.28	-3.8162	0.0001127	0.00090985
hsa-miR-99a-5p	30548.4	258632	-2.7979	0.00011405	0.00091122
hsa-miR-122-3p	143.427	3841.27	-3.8065	0.00011881	0.00093959
hsa-miR-5571-3p	0	6.89213	-4.4532	0.00012518	0.00097997
hsa-miR-629-5p	1138.04	137.71	2.7657	0.0001429	0.0011075
hsa-miR-494-3p	424.393	29.3573	3.2974	0.00014865	0.0011406
hsa-miR-490-5p	14.9352	0	4.3697	0.000151	0.0011473
hsa-miR-132-5p	2359.82	223.97	3.0109	0.00015528	0.0011609
hsa-miR-9901	0	9.97871	-4.4669	0.00015579	0.0011609
hsa-miR-376c-3p	52.7203	5.79318	2.8652	0.00015949	0.0011772
hsa-miR-223-3p	213.91	1574.41	-2.6325	0.0001729	0.0012523
hsa-miR-32-5p	53.9946	531.421	-2.9361	0.00017137	0.0012523
hsa-miR-10393-3p	0	6.61088	-4.3876	0.00017515	0.0012569
hsa-miR-221-3p	6256.82	1742.96	1.7756	0.00017863	0.0012701
hsa-miR-1260b	1603.41	152.252	2.9992	0.0001845	0.0012999
hsa-miR-320d	19.1966	115.903	-2.4131	0.00020936	0.0014617
hsa-miR-582-5p	3.29762	27.5998	-2.7607	0.00021624	0.0014963
hsa-miR-26a-5p	31205	141960	-2.0701	0.0002279	0.001563
hsa-miR-485-3p	266.821	9.90578	3.7083	0.00025704	0.0017474
novel_512	33.5108	4.22919	2.7233	0.0002654	0.0017886
hsa-miR-548b-5p	0	5.30227	-4.2627	0.00027445	0.0018336
hsa-miR-99b-3p	787.057	90.8545	2.7841	0.0002798	0.0018534
hsa-miR-24-2-5p	2750.85	294.235	2.865	0.00028244	0.001855
hsa-let-7g-5p	33080.8	132753	-1.9119	0.00028813	0.0018765
hsa-miR-107	241.981	1710.6	-2.5685	0.00033343	0.0021534
hsa-miR-505-3p	157.313	825.642	-2.2322	0.00035453	0.0022707
hsa-miR-145-3p	495.629	66.0508	2.6202	0.00037541	0.0023847
hsa-miR-6716-3p	14.9446	0.615607	3.4715	0.00038451	0.0024227
hsa-miR-101-3p	6118.95	41557.9	-2.5177	0.00042406	0.0026504
hsa-miR-4787-3p	20.5985	1.28953	3.3513	0.00048395	0.0030005
hsa-miR-660-5p	200.667	672.04	-1.6761	0.00050021	0.0030767
hsa-miR-29c-3p	43.2769	199.083	-2.0663	0.00051528	0.0031445
hsa-miR-1304-5p	11.7262	0.27304	3.6368	0.00056619	0.0034281
hsa-miR-4449	0	7.33013	-4.1084	0.00061354	0.003686
hsa-miR-622	0	7.34642	-4.1013	0.00063383	0.0037786
hsa-miR-214-3p	2794.36	290.956	2.8471	0.00064143	0.0037947
hsa-miR-30e-3p	1183.36	5370.81	-2.0477	0.00069939	0.0040774
hsa-miR-548aq-3p	7.94189	88.716	-2.9829	0.00071026	0.0040774
hsa-miR-548ar-5p	0	4.78649	-4.0322	0.00070937	0.0040774
hsa-miR-548g-5p	7.94189	88.716	-2.9829	0.00071026	0.0040774
hsa-miR-154-5p	30.0357	4.15967	2.5744	0.00072519	0.0041325
hsa-miR-139-3p	32.2974	281.42	-2.7499	0.00074155	0.0041949
hsa-miR-3074-5p	26792.1	8137.11	1.6512	0.00074728	0.0041967
hsa-miR-24-3p	26883.6	8218.31	1.6427	0.00075837	0.0042283
hsa-miR-20a-3p	0.148514	7.04923	-3.7396	0.00076469	0.0042331
hsa-miR-1295b-5p	0	5.56603	-4.0241	0.0007916	0.004351
hsa-miR-142-5p	1150.4	7282.8	-2.418	0.00083762	0.0045715
hsa-miR-877-5p	204.225	37.2377	2.2422	0.00091735	0.0049717
hsa-miR-612	0.939034	21.9634	-3.4656	0.0010269	0.0055268
hsa-miR-665	6.97736	0	3.7984	0.001146	0.0061252
hsa-miR-15a-5p	23.4814	146.529	-2.384	0.0011871	0.0062927
hsa-miR-483-5p	12.1227	409.169	-3.6162	0.0011936	0.0062927
hsa-miR-181c-3p	48.7806	10.0725	2.0919	0.001248	0.0065353
hsa-miR-663a	0	4.49609	-3.8666	0.0012723	0.0066175
hsa-miR-136-3p	241.097	38.5653	2.3755	0.0013445	0.0069004
hsa-miR-377-3p	18.4918	0.971839	3.2147	0.0013434	0.0069004
hsa-miR-675-3p	6.77417	55.3538	-2.6371	0.0013789	0.0070307
hsa-miR-203b-5p	311.287	1139.72	-1.7747	0.0014066	0.007125
hsa-miR-203a-3p	311.675	1140.46	-1.7738	0.0014223	0.0071576
hsa-miR-150-3p	1.21449	17.3708	-3.0815	0.0016423	0.0082115
hsa-miR-651-5p	35.6429	161.112	-2.0219	0.0016906	0.008399
hsa-miR-194-3p	36.2939	484.151	-3.0343	0.0018585	0.009174
hsa-miR-216b-5p	3.12141	30.5551	-2.7739	0.0018873	0.0092575
hsa-miR-369-3p	184.05	22.7139	2.6087	0.00209	0.010187
hsa-miR-605-3p	8.17702	0	3.6627	0.0021662	0.010493
hsa-miR-4772-5p	0	4.7201	-3.7132	0.0022624	0.01089
hsa-miR-3065-3p	14.9086	79.9078	-2.1931	0.0025821	0.012353
hsa-miR-4473	116.005	15.9012	2.5236	0.0026001	0.012362
hsa-miR-3129-3p	11.1554	0.6988	3.0278	0.0027136	0.012823
hsa-miR-3675-5p	7.50542	0	3.5817	0.0027985	0.013144
hsa-miR-1-3p	4261.29	965.096	1.9791	0.0029781	0.013904
hsa-let-7e-3p	90.0671	12.6621	2.4391	0.003039	0.014103
hsa-miR-338-5p	14.0715	73.4947	-2.1593	0.0030983	0.014293
hsa-miR-196a-5p	0.710149	7.59531	-2.7703	0.0032371	0.014845
hsa-miR-605-5p	14.3816	0.342567	3.3719	0.0033731	0.015377
hsa-miR-10395-3p	15.4907	144.128	-2.6943	0.0035336	0.016015
hsa-miR-885-5p	110.411	2033	-3.1423	0.0035734	0.016101
hsa-miR-363-5p	0	3.90398	-3.5523	0.0037439	0.016772
hsa-miR-101-5p	0	5.41886	-3.5567	0.0038107	0.016938
hsa-miR-192-3p	6.75417	73.9301	-2.8084	0.0038247	0.016938
hsa-let-7a-2-3p	48.7306	5.61506	2.5855	0.0041174	0.018131
hsa-miR-942-3p	0	3.42129	-3.5009	0.0042221	0.018487
hsa-miR-549a-5p	33.5812	1.91128	3.0168	0.0044718	0.01947
hsa-miR-7706	419.131	119.008	1.6991	0.0045968	0.019902
hsa-miR-125a-3p	100.71	19.049	2.1232	0.0047356	0.020309
hsa-miR-27b-3p	18481.1	75269.9	-1.873	0.0047432	0.020309
hsa-miR-22-5p	965.141	320.584	1.513	0.0050406	0.021464
hsa-miR-486-5p	149.618	845.149	-2.2176	0.0050927	0.021567
hsa-miR-99b-5p	37525.3	5735.59	2.3561	0.0052543	0.022131
hsa-miR-374a-5p	283.861	1079.71	-1.7905	0.0053585	0.022237
hsa-miR-451a	1718.35	10352.7	-2.2766	0.0054073	0.022237
hsa-miR-4524a-3p	0.594057	12.0797	-3.0888	0.0054104	0.022237
hsa-miR-4524b-5p	0.594057	12.0797	-3.0888	0.0054104	0.022237
hsa-miR-487a-5p	9.09385	0.615607	2.8279	0.0054229	0.022237
hsa-miR-205-5p	7.7792	25.2142	-1.5982	0.0055787	0.022518
hsa-miR-486-3p	150.993	839.815	-2.1974	0.0055302	0.022518
hsa-miR-5690	2.009	14.1033	-2.3897	0.0055781	0.022518
hsa-miR-549a-3p	32.0823	1.91128	2.9516	0.0057165	0.022955
hsa-miR-30d-5p	23675.5	88342.8	-1.7669	0.0057799	0.02309
hsa-miR-223-5p	25.1132	127.655	-2.0993	0.0058508	0.023253
hsa-miR-1245a	6.9314	0	3.3483	0.0059569	0.023508
hsa-miR-1258	0	3.71238	-3.3924	0.0059756	0.023508
hsa-miR-708-3p	134.813	26.9875	2.0692	0.0062324	0.024395
hsa-miR-212-5p	60.7256	8.79519	2.3788	0.0065194	0.025389
hsa-miR-181a-5p	2542.78	7704.41	-1.5151	0.0068839	0.026675
hsa-miR-30c-5p	6941.29	35928	-2.1128	0.0069194	0.026679
hsa-miR-214-5p	454.527	79.0048	2.2153	0.0070471	0.026904
hsa-miR-3120-3p	454.527	79.0048	2.2153	0.0070471	0.026904
hsa-miR-365b-5p	104.748	27.1852	1.7853	0.0070833	0.026909
hsa-let-7c-3p	4.63129	41.7852	-2.5785	0.0073179	0.027665
hsa-miR-195-5p	102.219	436.083	-1.9068	0.0074059	0.027862
novel_619	0	3.33371	-3.3003	0.0075566	0.028292
hsa-miR-4524a-5p	0	3.40324	-3.2962	0.0076638	0.028555
hsa-miR-10394-3p	0	2.88819	-3.2779	0.0079966	0.029371
hsa-miR-221-5p	1374.27	513.858	1.357	0.0079941	0.029371
hsa-miR-3187-3p	6.16481	0.27304	2.9	0.0079616	0.029371
hsa-miR-24-1-5p	68.0417	220.437	-1.5915	0.0084231	0.030792
hsa-miR-147b-3p	92.1313	12.8217	2.433	0.0087812	0.03195
hsa-miR-183-5p	723.127	203.524	1.6955	0.0090377	0.03273
hsa-miR-30c-1-3p	13.1832	84.7489	-2.294	0.0092147	0.033216
hsa-miR-6842-3p	376.774	76.4297	2.0489	0.0093745	0.033636
hsa-miR-142-3p	382.881	2271.15	-2.2212	0.0095194	0.033998
hsa-miR-6503-5p	0.83888	10.3646	-2.7103	0.0095648	0.034003
hsa-miR-941	3406.11	896.055	1.7679	0.010392	0.036775
hsa-miR-671-3p	251.484	69.7689	1.7015	0.01047	0.036882
hsa-miR-487a-3p	18.6091	1.71529	2.6828	0.010522	0.036899
hsa-miR-199b-5p	469.801	129.443	1.7144	0.010755	0.037545
hsa-miR-16-5p	998.95	3142.24	-1.5484	0.011356	0.039466
novel_439	6.73983	0.342567	2.8175	0.012361	0.042766
hsa-miR-1292-5p	30.6625	8.65575	1.7272	0.012726	0.043834
hsa-miR-4703-3p	0	3.59623	-3.0993	0.012838	0.044023
hsa-miR-378e	3.49391	24.2072	-2.318	0.013081	0.044658
hsa-miR-3605-5p	15.4779	1.99954	2.3439	0.013245	0.044823
hsa-miR-376b-5p	5.33223	0	3.0523	0.013189	0.044823
hsa-miR-302b-3p	3.77559	0	3.0026	0.014045	0.047325
