# Supplementary material for: Identification of Liver Fibrosis-Related MicroRNAs in Human Primary Hepatic Stellate Cells Using High-Throughput Sequencing
Source: Genes (Basel). 2022 Nov 24;13(12):2201. doi: 10.3390/genes13122201 (PMC9778123; doi:10.3390/genes13122201)
Supplement: Supplementary file 1 [file genes-13-02201-s001.zip › Supplementary Table S6.xlsx]

## Sheet: Sheet1
Table S6. The list of target DEmRNAs.
DEmiRNA	target_DEmRNA	target_DEG	Gene name	pearson	pvalue	Interpro Description
hsa-let-7a-2-3p	ENST00000303450	ENSG00000180806	HOXC9	0.830145	0.0107434	Homeobox, conserved site||Homeobox-like domain superfamily||Homeobox protein HXA9/HXB9/HXC9||Homeobox domain||Hox9, N-terminal activation domain||Homeobox domain, metazoa
hsa-let-7a-2-3p	ENST00000340857	ENSG00000189060	H1F0	-0.722006	0.0431335	Winged helix DNA-binding domain superfamily||Histone H5||Winged helix-like DNA-binding domain superfamily||Linker histone H1/H5, domain H15
hsa-let-7a-2-3p	ENST00000356986	ENSG00000139187	KLRG1	-0.724609	0.0420238	C-type lectin fold||C-type lectin-like||Natural killer cell receptor-like, C-type lectin-like domain||C-type lectin-like/link domain superfamily
hsa-let-7a-2-3p	ENST00000368695	ENSG00000203780	FANK1	0.788054	0.0201789	Immunoglobulin-like fold||Fibronectin type III||Ankyrin repeat-containing domain||Fibronectin type III superfamily||Ankyrin repeat-containing domain superfamily||Ankyrin repeat
hsa-let-7a-2-3p	ENST00000382451	ENSG00000071127	WDR1	0.806567	0.0155704	WD40-repeat-containing domain superfamily||WD40-repeat-containing domain||WD40 repeat||Nitrous oxide reductase, N-terminal||Quinoprotein alcohol dehydrogenase-like superfamily||G-protein beta WD-40 repeat||WD40 repeat, conserved site||WD40/YVTN repeat-like-containing domain superfamily
hsa-let-7a-2-3p	ENST00000398189	ENSG00000175336	APOF	-0.746841	0.0332504	Apolipoprotein F
hsa-let-7a-2-3p	ENST00000469256	ENSG00000143179	UCK2	0.978707	2.37512e-05	Uridine-cytidine kinase 2||Phosphoribulokinase/uridine kinase||P-loop containing nucleoside triphosphate hydrolase||Uridine kinase-like
hsa-let-7a-2-3p	ENST00000499869	ENSG00000071127	WDR1	0.769023	0.0257167	WD40-repeat-containing domain superfamily||WD40-repeat-containing domain||WD40 repeat||Nitrous oxide reductase, N-terminal||Quinoprotein alcohol dehydrogenase-like superfamily||G-protein beta WD-40 repeat||WD40 repeat, conserved site||WD40/YVTN repeat-like-containing domain superfamily
hsa-let-7c-5p	ENST00000278407	ENSG00000149131	SERPING1	0.719238	0.0443327	Serpin family||Serpin domain||-||Serpin, conserved site||Plasma protease C1 inhibitor||Serpin superfamily
hsa-let-7c-5p	ENST00000294973	ENSG00000162882	HAAO	0.77528	0.0238037	3-hydroxyanthranilic acid dioxygenase||3-hydroxyanthranilate 3, 4-dioxygenase, metazoan||RmlC-like jelly roll fold||RmlC-like cupin domain superfamily
hsa-let-7c-5p	ENST00000340833	ENSG00000101224	CDC25B	-0.718456	0.044675	Rhodanese-like domain||Rhodanese-like domain superfamily||M-phase inducer phosphatase
hsa-let-7c-5p	ENST00000378323	ENSG00000149131	SERPING1	0.806396	0.0156096	Serpin family||Serpin domain||-||Serpin, conserved site||Plasma protease C1 inhibitor||Serpin superfamily
hsa-let-7c-5p	ENST00000548925	ENSG00000135441	BLOC1S1	0.804224	0.0161128	-||Biogenesis of lysosome-related organelles complex 1 subunit 1
hsa-let-7c-5p	ENST00000646560	ENSG00000106367	AP1S1	-0.763607	0.0274466	Adaptor protein complex, sigma subunit||-||Longin-like domain superfamily||Clathrin adaptor complex, small chain||AP complex, mu/sigma subunit
hsa-let-7g-5p	ENST00000541799	ENSG00000124256	ZBP1	0.867353	0.00526982	Double-stranded RNA-specific adenosine deaminase (DRADA)||Winged helix DNA-binding domain superfamily||RHIM domain||-||Winged helix-like DNA-binding domain superfamily
hsa-miR-10393-3p	ENST00000368285	ENSG00000196189	SEMA4A	0.933841	0.000688496	Semaphorin||Sema domain superfamily||Plexin repeat||Sema domain||WD40/YVTN repeat-like-containing domain superfamily||PSI domain
hsa-miR-10394-3p	ENST00000244766	ENSG00000124785	NRN1	0.78874	0.0199948	Neuritin family
hsa-miR-10394-3p	ENST00000259089	ENSG00000136573	BLK	0.765377	0.0268736	Tyrosine-protein kinase, catalytic domain||Protein kinase-like domain superfamily||SH2 domain superfamily||SH3 domain||SH2 domain||Tyrosine-protein kinase Blk, SH2 domain||Protein kinase, ATP binding site||Protein kinase domain||SH3-like domain superfamily||Serine-threonine/tyrosine-protein kinase, catalytic domain
hsa-miR-10394-3p	ENST00000321367	ENSG00000180096	2019-09-01	0.875152	0.00442087	P-loop containing nucleoside triphosphate hydrolase||Septin||-||Septin-type guanine nucleotide-binding (G) domain
hsa-miR-10394-3p	ENST00000361763	ENSG00000198851	CD3E	0.793626	0.0187131	Immunoglobulin subtype 2||CD3 protein, epsilon/gamma/delta subunit||Immunoglobulin-like fold||Phosphorylated immunoreceptor signalling ITAM||Immunoglobulin-like domain superfamily
hsa-miR-10394-3p	ENST00000408965	ENSG00000221869	CEBPD	0.72556	0.0416225	CCAAT/enhancer-binding protein, chordates||Basic-leucine zipper domain
hsa-miR-10394-3p	ENST00000540372	ENSG00000166428	PLD4	0.885627	0.00342686	Phospholipase D/Transphosphatidylase||PLD-like domain||Phospholipase D-like domain||-
hsa-miR-10394-3p	ENST00000553861	ENSG00000166428	PLD4	0.884394	0.00353541	Phospholipase D/Transphosphatidylase||PLD-like domain||Phospholipase D-like domain||-
hsa-miR-10394-3p	ENST00000576263	ENSG00000124813	RUNX2	0.893243	0.00280347	-||Runt domain||Runt-related transcription factor RUNX||p53-like transcription factor, DNA-binding||p53/RUNT-type transcription factor, DNA-binding domain superfamily||Runx, central domain superfamily||Runx, C-terminal domain||Acute myeloid leukemia 1 pr
hsa-miR-10394-5p	ENST00000217026	ENSG00000101057	MYBL2	-0.765596	0.0268032	SANT/Myb domain||Homeobox-like domain superfamily||Myb-like domain||C-myb, C-terminal||Myb domain
hsa-miR-10394-5p	ENST00000219481	ENSG00000242612	DECR2	0.822246	0.0122357	-||NAD(P)-binding domain superfamily||Short-chain dehydrogenase/reductase SDR
hsa-miR-10394-5p	ENST00000245907	ENSG00000125730	C3	0.783167	0.0215218	Netrin domain||Anaphylatoxin, complement system domain||Alpha-macroglobulin complement component||Alpha-macroglobulin, receptor-binding||Terpenoid cyclases/protein prenyltransferase alpha-alpha toroid||Alpha-2-macroglobulin, N-terminal 2||Alpha-2-macroglobulin, conserved site||Anaphylatoxin/fibulin||Complement C3-like, NTR domain||Alpha-2-macroglobulin, thiol-ester bond-forming||Alpha-2-macroglob…
hsa-miR-10394-5p	ENST00000266579	ENSG00000139209	SLC38A4	0.878318	0.0041032	Amino acid transporter, transmembrane domain
hsa-miR-10394-5p	ENST00000278407	ENSG00000149131	SERPING1	0.939119	0.000538687	Serpin family||Serpin domain||-||Serpin, conserved site||Plasma protease C1 inhibitor||Serpin superfamily
hsa-miR-10394-5p	ENST00000279034	ENSG00000149639	SOGA1	-0.733694	0.0382873	-||Domain of unknown function DUF4482||Protein SOGA
hsa-miR-10394-5p	ENST00000293379	ENSG00000161638	ITGA5	-0.795297	0.0182868	-||Integrin domain superfamily||Integrin alpha, N-terminal||Integrin alpha beta-propellor||FG-GAP repeat||Integrin alpha-2||Integrin alpha chain, C-terminal cytoplasmic region, conserved site||Integrin alpha chain
hsa-miR-10394-5p	ENST00000294244	ENSG00000168005	SPINDOC	-0.747867	0.0328758	-
hsa-miR-10394-5p	ENST00000302850	ENSG00000171105	INSR	0.947449	0.000348666	Protein kinase-like domain superfamily||Furin-like cysteine-rich domain||Tyrosine-protein kinase, catalytic domain||Receptor L-domain superfamily||Tyrosine-protein kinase, insulin-like receptor||Serine-threonine/tyrosine-protein kinase, catalytic domain||Protein kinase domain||Furin-like repeat||Receptor L-domain||Tyrosine-protein kinase, receptor class II, conserved site||Growth factor receptor …
hsa-miR-10394-5p	ENST00000310463	ENSG00000152076	CCDC74B	-0.781323	0.0220426	-||Coiled coil protein 74, C-terminal||Coiled-coil domain-containing protein 74
hsa-miR-10394-5p	ENST00000311852	ENSG00000157227	MMP14	-0.736397	0.0372161	Peptidoglycan binding-like||PGBD superfamily||Peptidase M10, metallopeptidase||Hemopexin-like domain||Metallopeptidase, catalytic domain superfamily||Hemopexin-like domain superfamily||Peptidase M10A, matrix metallopeptidase, C-terminal||Hemopexin-like repeats||Peptidase, metallopeptidase||-||Matrix metalloproteinase-14||PGBD-like superfamily||Peptidase M10A, cysteine switch, zinc binding site||H…
hsa-miR-10394-5p	ENST00000315491	ENSG00000258947	TUBB3	-0.739099	0.0361641	Beta tubulin, autoregulation binding site||Tubulin, C-terminal||Tubulin/FtsZ, GTPase domain||Beta tubulin||Tubulin/FtsZ, 2-layer sandwich domain||Tubulin, conserved site||Tubulin||-||Tubulin/FtsZ, GTPase domain superfamily||Tubulin/FtsZ, C-terminal||Tubulin/FtsZ, C-terminal domain superfamily
hsa-miR-10394-5p	ENST00000316843	ENSG00000131899	LLGL1	-0.713567	0.0468523	WD40 repeat, conserved site||Lethal giant larvae homologue 2||WD40/YVTN repeat-like-containing domain superfamily||Lethal(2) giant larvae protein||WD40-repeat-containing domain superfamily||WD40 repeat
hsa-miR-10394-5p	ENST00000322764	ENSG00000159840	ZYX	-0.713884	0.046709	-||Zinc finger, LIM-type
hsa-miR-10394-5p	ENST00000326932	ENSG00000050165	DKK3	-0.708226	0.0493023	Dickkopf, N-terminal cysteine-rich||-
hsa-miR-10394-5p	ENST00000328313	ENSG00000182156	ENPP7	0.956618	0.000197523	Alkaline-phosphatase-like, core domain superfamily||Type I phosphodiesterase/nucleotide pyrophosphatase/phosphate transferase||Alkaline phosphatase-like, alpha/beta/alpha||Ectonucleotide pyrophosphatase/phosphodiesterase family member 7
hsa-miR-10394-5p	ENST00000331264	ENSG00000182327	GLTPD2	0.892898	0.00282996	Glycolipid transfer protein superfamily||Glycolipid transfer protein domain
hsa-miR-10394-5p	ENST00000336557	ENSG00000136305	CIDEB	0.728035	0.0405898	CIDE-N domain
hsa-miR-10394-5p	ENST00000338591	ENSG00000187961	KLHL17	-0.770072	0.0253895	BTB/Kelch-associated||Galactose oxidase/kelch, beta-propeller||Kelch repeat type 1||BTB/POZ domain||Kelch-like protein 17||SKP1/BTB/POZ domain superfamily||Kelch-type beta propeller||BTB-kelch protein||-
hsa-miR-10394-5p	ENST00000354276	ENSG00000105499	PLA2G4C	-0.767689	0.0261364	-||Acyl transferase/acyl hydrolase/lysophospholipase||Lysophospholipase, catalytic domain
hsa-miR-10394-5p	ENST00000355166	ENSG00000062524	LTK	0.94519	0.000394912	Tyrosine-protein kinase, active site||Serine-threonine/tyrosine-protein kinase, catalytic domain||Protein kinase domain||Protein kinase-like domain superfamily||Protein kinase, ATP binding site||Tyrosine-protein kinase, receptor class II, conserved site||Tyrosine-protein kinase, catalytic domain
hsa-miR-10394-5p	ENST00000359534	ENSG00000164626	KCNK5	0.750262	0.0320107	Two pore domain potassium channel, TASK family||Potassium channel domain||Two pore domain potassium channel
hsa-miR-10394-5p	ENST00000367202	ENSG00000143845	ETNK2	0.805318	0.0158582	-||Protein kinase-like domain superfamily
hsa-miR-10394-5p	ENST00000368236	ENSG00000187862	TTC24	0.762257	0.0278889	Tetratricopeptide repeat-containing domain||Tetratricopeptide-like helical domain superfamily||Tetratricopeptide repeat protein 24||Tetratricopeptide repeat
hsa-miR-10394-5p	ENST00000368322	ENSG00000143622	RIT1	-0.739536	0.0359957	Small GTP-binding protein domain||P-loop containing nucleoside triphosphate hydrolase||-||Small GTPase superfamily||Small GTPase superfamily, Ras-type
hsa-miR-10394-5p	ENST00000375430	ENSG00000139835	GRTP1	0.732052	0.0389468	Rab-GTPase-TBC domain||Rab-GTPase-TBC domain superfamily
hsa-miR-10394-5p	ENST00000379458	ENSG00000169894	MUC3A	0.731557	0.039147	-||EGF-like domain||EGF-like, conserved site||SEA domain||SEA domain superfamily
hsa-miR-10394-5p	ENST00000381150	ENSG00000115884	SDC1	0.719318	0.0442979	Neurexin/syndecan/glycophorin C||Syndecan, conserved site||Syndecan-1||-||Syndecan/Neurexin domain||Syndecan
hsa-miR-10394-5p	ENST00000382451	ENSG00000071127	WDR1	-0.769565	0.0255474	WD40-repeat-containing domain superfamily||WD40-repeat-containing domain||WD40 repeat||Nitrous oxide reductase, N-terminal||Quinoprotein alcohol dehydrogenase-like superfamily||G-protein beta WD-40 repeat||WD40 repeat, conserved site||WD40/YVTN repeat-like-containing domain superfamily
hsa-miR-10394-5p	ENST00000393306	ENSG00000140961	OSGIN1	0.79291	0.0188976	-||Oxidative stress-induced growth inhibitor 1||OKL38 family||FAD/NAD(P)-binding domain superfamily
hsa-miR-10394-5p	ENST00000395126	ENSG00000068028	RASSF1	0.711968	0.0475778	C-terminal RASSF family||Ubiquitin-like domain superfamily||Ras association domain-containing protein 1||SARAH domain||Ras-associating (RA) domain||Protein kinase C-like, phorbol ester/diacylglycerol-binding domain||-
hsa-miR-10394-5p	ENST00000397743	ENSG00000160282	FTCD	0.833902	0.0100762	Formiminotransferase, N-terminal subdomain superfamily||Formiminotransferase catalytic domain superfamily||Cyclodeaminase/cyclohydrolase||Formiminotransferase, C-terminal subdomain superfamily||Formiminotransferase, C-terminal subdomain||Formiminotransferase catalytic domain||Formimidoyltransferase-cyclodeaminase-like superfamily||Formiminotransferase, N-terminal subdomain
hsa-miR-10394-5p	ENST00000397778	ENSG00000122490	PQLC1	0.95852	0.00017292	-||PQ-loop repeat
hsa-miR-10394-5p	ENST00000405666	ENSG00000173153	ESRRA	0.903026	0.00211727	Nuclear hormone receptor, ligand-binding domain||Nuclear hormone receptor-like domain superfamily||Zinc finger, nuclear hormone receptor-type||Oestrogen-related receptor||Nuclear hormone receptor||Oestrogen receptor/oestrogen-related receptor||Zinc finger, NHR/GATA-type
hsa-miR-10394-5p	ENST00000407112	ENSG00000174945	AMZ1	-0.739107	0.036161	Peptidase M54, archaemetzincin||Metallopeptidase, catalytic domain superfamily||-
hsa-miR-10394-5p	ENST00000418476	ENSG00000140553	UNC45A	-0.75792	0.0293388	Armadillo-like helical||UNC-45/Cro1/She4, central domain||Tetratricopeptide repeat||Tetratricopeptide repeat-containing domain||Armadillo-type fold||Tetratricopeptide-like helical domain superfamily
hsa-miR-10394-5p	ENST00000429455	ENSG00000160360	GPSM1	-0.736741	0.0370814	Tetratricopeptide-like helical domain superfamily||Tetratricopeptide repeat-containing domain||Tetratricopeptide repeat||GoLoco motif
hsa-miR-10394-5p	ENST00000435829	ENSG00000154814	OXNAD1	0.76479	0.0270627	-||Ferredoxin-NADP reductase (FNR), nucleotide-binding domain||Ferredoxin reductase-type FAD-binding domain||Phenol hydroxylase reductase||Oxidoreductase FAD/NAD(P)-binding||Riboflavin synthase-like beta-barrel
hsa-miR-10394-5p	ENST00000447340	ENSG00000178055	PRSS42	0.711377	0.0478479	Peptidase S1, PA clan||Peptidase S1A, chymotrypsin family||Serine proteases, trypsin family, histidine active site||Serine proteases, trypsin domain
hsa-miR-10394-5p	ENST00000447411	ENSG00000139209	SLC38A4	0.901802	0.00219634	Amino acid transporter, transmembrane domain
hsa-miR-10394-5p	ENST00000448872	ENSG00000120158	RCL1	0.955981	0.000206257	RNA 3'-terminal phosphate cyclase/enolpyruvate transferase, alpha/beta||RNA 3'-terminal phosphate cyclase-like, conserved site||RNA 3'-terminal phosphate cyclase||RNA 3'-terminal phosphate cyclase, insert domain superfamily||RNA 3'-terminal phosphate cyclase domain superfamily||RNA 3'-terminal phosphate cyclase, insert domain||RNA 3'-terminal phosphate cyclase type 2||RNA 3'-terminal phosphate cy…
hsa-miR-10394-5p	ENST00000464260	ENSG00000163590	PPM1L	0.905701	0.00195086	PPM-type phosphatase domain superfamily||PPM-type phosphatase domain||PPM-type phosphatase, divalent cation binding||Protein phosphatase 2C family
hsa-miR-10394-5p	ENST00000464631	ENSG00000120341	SEC16B	0.899582	0.00234466	COPII coat assembly protein, Sec16||-||Sec16, central conserved domain||Ancestral coatomer element 1, Sec16/Sec31
hsa-miR-10394-5p	ENST00000471622	ENSG00000090097	PCBP4	-0.724785	0.0419495	K Homology domain||K Homology domain, type 1 superfamily||-||Poly(rC)-binding protein 4||K Homology domain, type 1
hsa-miR-10394-5p	ENST00000477382	ENSG00000168237	GLYCTK	0.889629	0.00308919	Glycerate kinase, N-terminal domain superfamily||MOFRL-associated domain||-||MOFRL domain
hsa-miR-10394-5p	ENST00000499869	ENSG00000071127	WDR1	-0.758081	0.0292841	WD40-repeat-containing domain superfamily||WD40-repeat-containing domain||WD40 repeat||Nitrous oxide reductase, N-terminal||Quinoprotein alcohol dehydrogenase-like superfamily||G-protein beta WD-40 repeat||WD40 repeat, conserved site||WD40/YVTN repeat-like-containing domain superfamily
hsa-miR-10394-5p	ENST00000504154	ENSG00000145147	SLIT2	-0.746652	0.0333198	EGF-like domain||EGF-type aspartate/asparagine hydroxylation site||Laminin G domain||EGF-like calcium-binding domain||Cysteine-rich flanking region, C-terminal||EGF-like calcium-binding, conserved site||EGF-like, conserved site||Leucine-rich repeat, typical subtype||Cystine knot, C-terminal||Leucine-rich repeat||Concanavalin A-like lectin/glucanase domain superfamily||Leucine-rich repeat N-termin…
hsa-miR-10394-5p	ENST00000505823	ENSG00000116731	PRDM2	0.889629	0.00308919	SET domain||Zinc finger C2H2-type||Zinc finger C2H2 superfamily||-||Predicted retinoblastoma binding protein (RIZ)
hsa-miR-10394-5p	ENST00000513999	ENSG00000130844	ZNF331	0.892331	0.00287386	Krueppel-associated box||KRAB domain superfamily||Zinc finger C2H2-type||Zinc finger C2H2 superfamily
hsa-miR-10394-5p	ENST00000527235	ENSG00000149547	EI24	0.851498	0.00730247	-||Etoposide-induced 2.4
hsa-miR-10394-5p	ENST00000531974	ENSG00000165915	SLC39A13	-0.760769	0.0283814	Zinc/iron permease
hsa-miR-10394-5p	ENST00000538440	ENSG00000050820	BCAR1	-0.760379	0.0285113	SH3 domain||CAS family||CAS family, C-terminal||-||BCAR1, SH3 domain||SH3-like domain superfamily||Breast cancer anti-estrogen resistance protein 1||Serine rich protein interaction domain||CAS, serine rich four helix bundle domain superfamily
hsa-miR-10394-5p	ENST00000557943	ENSG00000140374	ETFA	0.767678	0.0261396	Rossmann-like alpha/beta/alpha sandwich fold||Electron transfer flavoprotein, alpha subunit, C-terminal||DHS-like NAD/FAD-binding domain superfamily||Electron transfer flavoprotein, alpha subunit, N-terminal||-||Electron transfer flavoprotein, alpha/beta-subunit, N-terminal||Electron transfer flavoprotein alpha subunit/FixB||Electron transfer flavoprotein subunit alpha, conserved site
hsa-miR-10394-5p	ENST00000585169	ENSG00000132589	FLOT2	-0.722063	0.0431092	Flotillin family||Flotillin, C-terminal domain||Band 7 domain||-||Band 7/SPFH domain superfamily
hsa-miR-10394-5p	ENST00000616080	ENSG00000121671	CRY2	0.788294	0.0201144	Cryptochrome/DNA photolyase, FAD-binding domain||Cryptochrome/photolyase, N-terminal domain superfamily||DNA photolyase, N-terminal||Cryptochrome/DNA photolyase, FAD-binding domain-like superfamily||Rossmann-like alpha/beta/alpha sandwich fold
hsa-miR-10394-5p	ENST00000645523	ENSG00000181649	PHLDA2	-0.720831	0.0436401	PH-like domain superfamily||Pleckstrin homology domain
hsa-miR-10401-3p	ENST00000232974	ENSG00000114853	ZBTB47	0.885994	0.00339494	SKP1/BTB/POZ domain superfamily||Zinc finger C2H2-type||Zinc finger C2H2 superfamily||BTB/POZ domain
hsa-miR-10401-3p	ENST00000261654	ENSG00000111452	ADGRD1	0.802015	0.0166348	Concanavalin A-like lectin/glucanase domain superfamily||Pentraxin-related||GPS motif||GPCR, family 2, secretin-like||-||GPCR, family 2, secretin-like, conserved site||GPCR, family 2-like
hsa-miR-10401-3p	ENST00000262942	ENSG00000241685	ARPC1A	0.717013	0.0453113	Actin-related protein 2/3 complex subunit 1||WD40/YVTN repeat-like-containing domain superfamily||WD40-repeat-containing domain||WD40-repeat-containing domain superfamily||-||Actin-related protein 2/3 complex subunit 1A||WD40 repeat
hsa-miR-10401-3p	ENST00000263281	ENSG00000010310	GIPR	0.768357	0.0259255	GPCR, family 2, extracellular hormone receptor domain||GPCR family 2, extracellular hormone receptor domain superfamily||GPCR, family 2-like||GPCR, family 2, gastric inhibitory polypeptide receptor||GPCR, family 2, secretin-like||GPCR, family 2, secretin-like, conserved site||-
hsa-miR-10401-3p	ENST00000270061	ENSG00000130511	SSBP4	0.872074	0.00474446	-||LIS1 homology motif||Sequence-specific single-strand DNA-binding protein
hsa-miR-10401-3p	ENST00000294244	ENSG00000168005	SPINDOC	0.711216	0.0479215	-
hsa-miR-10401-3p	ENST00000335211	ENSG00000163395	IGFN1	0.959788	0.000157697	Immunoglobulin-like domain||Immunoglobulin-like domain superfamily||Immunoglobulin I-set||Immunoglobulin-like fold||-||Fibronectin type III||Immunoglobulin subtype 2||Immunoglobulin subtype||Fibronectin type III superfamily
hsa-miR-10401-3p	ENST00000338343	ENSG00000099364	FBXL19	0.740904	0.0354713	Zinc finger, PHD-type, conserved site||Leucine-rich repeat, cysteine-containing subtype||F-box domain||Leucine-rich repeat domain superfamily||Zinc finger, FYVE/PHD-type||Zinc finger, CXXC-type||-||Zinc finger, PHD-type||Zinc finger, PHD-finger||Zinc finger, RING/FYVE/PHD-type
hsa-miR-10401-3p	ENST00000372264	ENSG00000160539	PLPP7	0.96391	0.000114362	Phosphatidic acid phosphatase type 2/haloperoxidase||Phosphatidic acid phosphatase type 2/haloperoxidase superfamily||-
hsa-miR-10401-3p	ENST00000378330	ENSG00000167522	ANKRD11	0.89592	0.00260319	-||Ankyrin repeat-containing domain superfamily||Ankyrin repeat||Ankyrin repeat-containing domain
hsa-miR-10401-3p	ENST00000391767	ENSG00000105605	CACNG7	0.895288	0.00264961	Voltage-dependent calcium channel, gamma subunit||Voltage-dependent calcium channel, gamma-7 subunit||PMP-22/EMP/MP20/Claudin superfamily
hsa-miR-10401-3p	ENST00000396684	ENSG00000111676	ATN1	0.846501	0.0080328	Atrophin-like||Atrophin-1
hsa-miR-10401-3p	ENST00000412892	ENSG00000163395	IGFN1	0.902926	0.00212366	Immunoglobulin-like domain||Immunoglobulin-like domain superfamily||Immunoglobulin I-set||Immunoglobulin-like fold||-||Fibronectin type III||Immunoglobulin subtype 2||Immunoglobulin subtype||Fibronectin type III superfamily
hsa-miR-10401-3p	ENST00000495514	ENSG00000144857	BOC	0.889404	0.00310755	Immunoglobulin-like domain superfamily||Immunoglobulin I-set||Immunoglobulin||Immunoglobulin-like domain||Immunoglobulin subtype 2||Immunoglobulin subtype||Fibronectin type III||-||Immunoglobulin-like fold||Fibronectin type III superfamily||Brother of CDO
hsa-miR-10401-3p	ENST00000498288	ENSG00000138031	ADCY3	0.72714	0.0409615	Adenylate cyclase||Adenylate cyclase, N-terminal||-||Adenylyl cyclase class-3/4/guanylyl cyclase||Nucleotide cyclase||Adenylyl cyclase class-4/guanylyl cyclase, conserved site
hsa-miR-10401-3p	ENST00000611397	ENSG00000162383	SLC1A7	0.898044	0.00245113	Sodium:dicarboxylate symporter superfamily||-||Sodium:dicarboxylate symporter, conserved site||Sodium:dicarboxylate symporter
hsa-miR-10401-3p	ENST00000620347	ENSG00000162383	SLC1A7	0.926966	0.000921348	Sodium:dicarboxylate symporter superfamily||-||Sodium:dicarboxylate symporter, conserved site||Sodium:dicarboxylate symporter
hsa-miR-106a-5p	ENST00000011684	ENSG00000008323	PLEKHG6	0.722577	0.0428883	-||Dbl homology (DH) domain||Pleckstrin homology domain||PH-like domain superfamily||Dbl homology (DH) domain superfamily
hsa-miR-106a-5p	ENST00000228434	ENSG00000110848	CD69	0.85287	0.00710956	Natural killer cell receptor-like, C-type lectin-like domain||C-type lectin-like||C-type lectin-like/link domain superfamily||C-type lectin fold
hsa-miR-106a-5p	ENST00000348946	ENSG00000100298	APOBEC3H	0.990732	1.97618e-06	Cytidine and deoxycytidylate deaminase domain||APOBEC/CMP deaminase, zinc-binding||APOBEC-like, N-terminal||Cytidine deaminase-like
hsa-miR-106a-5p	ENST00000397265	ENSG00000171840	NINJ2	0.797979	0.0176155	Ninjurin
hsa-miR-106a-5p	ENST00000442487	ENSG00000100298	APOBEC3H	0.920603	0.00117795	Cytidine and deoxycytidylate deaminase domain||APOBEC/CMP deaminase, zinc-binding||APOBEC-like, N-terminal||Cytidine deaminase-like
hsa-miR-106a-5p	ENST00000590335	ENSG00000125740	FOSB	0.872226	0.00472812	AP-1 transcription factor||Protein FosB||Basic-leucine zipper domain
hsa-miR-106a-5p	ENST00000625377	ENSG00000196275	GTF2IRD2	0.781543	0.02198	GTF2I-like repeat superfamily||GTF2I-like repeat||Ribonuclease H-like superfamily||-
hsa-miR-107	ENST00000371506	ENSG00000188833	ENTPD8	0.750524	0.0319166	Nucleoside phosphatase GDA1/CD39
hsa-miR-107	ENST00000375281	ENSG00000204335	SP5	0.777941	0.0230178	Zinc finger C2H2-type||Zinc finger C2H2 superfamily
hsa-miR-107	ENST00000432071	ENSG00000118640	VAMP8	0.738225	0.0365024	Synaptobrevin||Synaptobrevin/Vesicle-associated membrane protein
hsa-miR-107	ENST00000458488	ENSG00000164402	2019-09-08	-0.727316	0.0408884	P-loop containing nucleoside triphosphate hydrolase||Septin||Septin 8||Septin-type guanine nucleotide-binding (G) domain
hsa-miR-107	ENST00000577628	ENSG00000101670	LIPG	0.866079	0.00541763	PLAT/LH2 domain||Alpha/Beta hydrolase fold||Lipase, LIPH-type||Lipase/vitellogenin||PLAT/LH2 domain superfamily||-||Lipoprotein lipase||Lipase, N-terminal||Triacylglycerol lipase family
hsa-miR-1180-3p	ENST00000278025	ENSG00000148803	FUOM	-0.73589	0.0374159	RbsD-like superfamily||D-ribose pyranase RbsD/L-fucose mutarotase FucU
hsa-miR-1180-3p	ENST00000359337	ENSG00000196576	PLXNB2	0.877631	0.00417083	Sema domain superfamily||IPT domain||Plexin, cytoplasmic RasGAP domain||Sema domain||Plexin family||PSI domain||WD40/YVTN repeat-like-containing domain superfamily||Rho GTPase activation protein||-||Immunoglobulin-like fold||Immunoglobulin E-set||Plexin repeat
hsa-miR-1180-3p	ENST00000368551	ENSG00000148803	FUOM	-0.734201	0.0380851	RbsD-like superfamily||D-ribose pyranase RbsD/L-fucose mutarotase FucU
hsa-miR-1180-3p	ENST00000368552	ENSG00000148803	FUOM	-0.772928	0.0245121	RbsD-like superfamily||D-ribose pyranase RbsD/L-fucose mutarotase FucU
hsa-miR-1180-3p	ENST00000372469	ENSG00000167157	PRRX2	0.837865	0.00940175	OAR domain||Homeobox domain||Homeobox, conserved site||Homeobox-like domain superfamily
hsa-miR-1180-3p	ENST00000421196	ENSG00000151632	AKR1C2	-0.805251	0.0158736	NADP-dependent oxidoreductase domain superfamily||NADP-dependent oxidoreductase domain||Aldo/keto reductase||Aldo/keto reductase, conserved site
hsa-miR-1180-3p	ENST00000461209	ENSG00000105808	RASA4	0.856771	0.0065792	PH-like domain superfamily||Zinc finger, Btk motif||C2 domain||Ras GTPase-activating domain||Ras GTPase-activating proteins||Ras GTPase-activating protein, conserved site||Rho GTPase activation protein||Pleckstrin homology domain||-||RASA4, PH domain||C2 domain superfamily
hsa-miR-1180-3p	ENST00000528499	ENSG00000084234	APLP2	0.756187	0.0299308	Proteinase inhibitor I2, Kunitz, conserved site||Amyloidogenic glycoprotein, copper-binding domain superfamily||Pancreatic trypsin inhibitor Kunitz domain superfamily||E2 domain superfamily||Pancreatic trypsin inhibitor Kunitz domain||Amyloidogenic glycoprotein, heparin-binding domain superfamily||Amyloidogenic glycoprotein, extracellular||PH-like domain superfamily||Amyloidogenic glycoprotein, h…
hsa-miR-1180-3p	ENST00000529479	ENSG00000149476	TKFC	-0.714315	0.046515	Dihydroxyacetone kinase||DhaL domain superfamily||DhaK domain||DhaL domain
hsa-miR-1180-3p	ENST00000534028	ENSG00000162241	SLC25A45	-0.785484	0.0208783	Mitochondrial carrier domain superfamily||Mitochondrial carrier protein||-||Mitochondrial substrate/solute carrier
hsa-miR-1180-3p	ENST00000612286	ENSG00000105997	HOXA3	0.736527	0.0371652	Homeobox domain, metazoa||Homeobox domain||-||Homeobox protein, antennapedia type, conserved site||Homeobox-like domain superfamily||Homeobox, conserved site||Domain of unknown function DUF4074
hsa-miR-1185-1-3p	ENST00000237653	ENSG00000172955	ADH6	-0.750245	0.0320166	Alcohol dehydrogenase, N-terminal||Polyketide synthase, enoylreductase domain||Alcohol dehydrogenase, C-terminal||NAD(P)-binding domain superfamily||Alcohol dehydrogenase, zinc-type, conserved site||GroES-like superfamily||-
hsa-miR-1185-1-3p	ENST00000394065	ENSG00000174996	KLC2	0.880181	0.00392326	Tetratricopeptide-like helical domain superfamily||Tetratricopeptide repeat-containing domain||Tetratricopeptide repeat||Kinesin light chain||Kinesin light chain repeat||-
hsa-miR-1185-1-3p	ENST00000394067	ENSG00000174996	KLC2	0.967333	8.50285e-05	Tetratricopeptide-like helical domain superfamily||Tetratricopeptide repeat-containing domain||Tetratricopeptide repeat||Kinesin light chain||Kinesin light chain repeat||-
hsa-miR-122-5p	ENST00000164133	ENSG00000068971	PPP2R5B	-0.81773	0.0131445	Armadillo-like helical||Armadillo-type fold||Protein phosphatase 2A, regulatory B subunit, B56
hsa-miR-122-5p	ENST00000300051	ENSG00000166816	LDHD	0.898594	0.0024127	FAD-binding, type 2-like superfamily||FAD linked oxidase, N-terminal||-||FAD-binding, type 2||FAD-linked oxidase, C-terminal||Vanillyl-alcohol oxidase, C-terminal subdomain 2||FAD-linked oxidase-like, C-terminal
hsa-miR-122-5p	ENST00000398132	ENSG00000160202	CRYAA	0.951286	0.00027854	Small heat shock protein HSP20||Alpha crystallin/Hsp20 domain||Alpha-crystallin, N-terminal||Alpha-crystallin, subunit A||HSP20-like chaperone||Alpha crystallin/Heat shock protein
hsa-miR-122-5p	ENST00000450168	ENSG00000166816	LDHD	0.914775	0.00145031	FAD-binding, type 2-like superfamily||FAD linked oxidase, N-terminal||-||FAD-binding, type 2||FAD-linked oxidase, C-terminal||Vanillyl-alcohol oxidase, C-terminal subdomain 2||FAD-linked oxidase-like, C-terminal
hsa-miR-122-5p	ENST00000611119	ENSG00000269556	TMEM185A	-0.770046	0.0253977	-||Transmembrane Fragile-X-F-associated protein
hsa-miR-122-5p	ENST00000624932	ENSG00000276076	CRYAA2	0.951343	0.000277584	Alpha-crystallin, subunit A||Alpha-crystallin, N-terminal||HSP20-like chaperone||Alpha crystallin/Heat shock protein||Small heat shock protein HSP20||Alpha crystallin/Hsp20 domain
hsa-miR-122b-3p	ENST00000398138	ENSG00000139547	RDH16	0.926444	0.000940861	Short-chain dehydrogenase/reductase, conserved site||Short-chain dehydrogenase/reductase SDR||NAD(P)-binding domain superfamily
hsa-miR-1245a	ENST00000255427	ENSG00000133063	CHIT1	0.981581	1.5406e-05	-||Chitinase II||Glycoside hydrolase superfamily||Glycoside hydrolase family 18, catalytic domain||Chitinase insertion domain superfamily||Chitin binding domain superfamily||Chitin binding domain||Glycoside hydrolase, chitinase active site
hsa-miR-1248	ENST00000343736	ENSG00000005379	TSPOAP1	0.972085	5.32497e-05	Immunoglobulin-like fold||Fibronectin type III||RIMS-binding protein, third SH3 domain||SH3 domain||RIMS-binding protein, second SH3 domain||SH3-like domain superfamily||RIMS-binding protein 1||Fibronectin type III superfamily
hsa-miR-1258	ENST00000502113	ENSG00000246922	UBAP1L	0.90128	0.00223066	Ubiquitin-associated protein 1||-||UMA domain
hsa-miR-125a-3p	ENST00000219240	ENSG00000102967	DHODH	-0.776795	0.0233544	Aldolase-type TIM barrel||-||Dihydroorotate dehydrogenase domain||Dihydroorotate dehydrogenase, conserved site||Dihydroorotate dehydrogenase, class 2
hsa-miR-125a-3p	ENST00000234590	ENSG00000074800	ENO1	0.809004	0.0150188	Enolase-like, N-terminal||Enolase-like, C-terminal domain superfamily||Enolase-like superfamily||Enolase||Enolase, N-terminal||Enolase, conserved site||Enolase, C-terminal TIM barrel domain||-
hsa-miR-125a-3p	ENST00000253754	ENSG00000131435	PDLIM4	0.923975	0.00103686	PDZ domain||PDZ superfamily||Zinc finger, LIM-type||Domain of unknown function DUF4749||-
hsa-miR-125a-3p	ENST00000262316	ENSG00000007384	RHBDF1	0.724358	0.0421299	Rhomboid serine protease||Peptidase S54, rhomboid domain||Peptidase S54, rhomboid||-||Rhomboid-like superfamily
hsa-miR-125a-3p	ENST00000262776	ENSG00000108679	LGALS3BP	0.726983	0.0410271	BTB/Kelch-associated||SRCR-like domain superfamily||SRCR domain||SKP1/BTB/POZ domain superfamily||-||SRCR-like domain||BTB/POZ domain
hsa-miR-125a-3p	ENST00000268138	ENSG00000140534	TICRR	0.898616	0.00241119	Treslin||Treslin, N-terminal||-
hsa-miR-125a-3p	ENST00000269980	ENSG00000248098	BCKDHA	-0.713493	0.0468858	Thiamin diphosphate-binding fold||-||2-oxoisovalerate dehydrogenase subunit alpha||Dehydrogenase, E1 component
hsa-miR-125a-3p	ENST00000286955	ENSG00000156413	FUT6	-0.770276	0.0253263	Fucosyltransferase, N-terminal||Glycosyl transferase family 10||GT10-like superfamily||-
hsa-miR-125a-3p	ENST00000300051	ENSG00000166816	LDHD	-0.718084	0.0448384	FAD-binding, type 2-like superfamily||FAD linked oxidase, N-terminal||-||FAD-binding, type 2||FAD-linked oxidase, C-terminal||Vanillyl-alcohol oxidase, C-terminal subdomain 2||FAD-linked oxidase-like, C-terminal
hsa-miR-125a-3p	ENST00000301019	ENSG00000167513	CDT1	0.845995	0.00810924	CDT1 Geminin-binding domain-like||DNA replication factor Cdt1, C-terminal||Winged helix DNA-binding domain superfamily
hsa-miR-125a-3p	ENST00000305392	ENSG00000169403	PTAFR	0.791029	0.0193877	Platelet-activating factor receptor||GPCR, rhodopsin-like, 7TM||G protein-coupled receptor, rhodopsin-like
hsa-miR-125a-3p	ENST00000322941	ENSG00000177374	HIC1	0.721395	0.0433965	Hypermethylated in cancer 1 protein||SKP1/BTB/POZ domain superfamily||-||BTB/POZ domain||Zinc finger C2H2 superfamily||Zinc finger C2H2-type
hsa-miR-125a-3p	ENST00000323372	ENSG00000179761	PIPOX	-0.756859	0.0297003	Sarcosine oxidase, monomeric||FAD dependent oxidoreductase||FAD/NAD(P)-binding domain superfamily
hsa-miR-125a-3p	ENST00000326039	ENSG00000139835	GRTP1	-0.734688	0.0378914	Rab-GTPase-TBC domain||Rab-GTPase-TBC domain superfamily
hsa-miR-125a-3p	ENST00000344204	ENSG00000038382	TRIO	0.768336	0.0259321	Immunoglobulin-like fold||Immunoglobulin subtype 2||Immunoglobulin subtype||CRAL-TRIO lipid binding domain||Immunoglobulin-like domain||Immunoglobulin I-set||Immunoglobulin-like domain superfamily||-||Triple functional domain protein||SH3 domain||CRAL-TRIO lipid binding domain superfamily||Spectrin repeat||Spectrin/alpha-actinin||SH3-like domain superfamily||Protein kinase domain||Pleckstrin homo…
hsa-miR-125a-3p	ENST00000356183	ENSG00000077235	GTF3C1	0.73861	0.036353	B-block binding subunit of TFIIIC||-||Tfc3, extended winged-helix domain
hsa-miR-125a-3p	ENST00000358550	ENSG00000197555	SIPA1L1	0.796403	0.018008	PDZ superfamily||Signal-induced proliferation-associated 1-like protein 1||PDZ domain||Rap GTPase activating protein domain||Signal-induced proliferation-associated 1-like protein, C-terminal||-||Rap/Ran-GAP superfamily
hsa-miR-125a-3p	ENST00000360319	ENSG00000196924	FLNA	0.736274	0.0372645	-||Immunoglobulin-like fold||Immunoglobulin E-set||CH domain superfamily||Filamin/ABP280 repeat-like||Filamin A||Filamin/ABP280 repeat||Actinin-type actin-binding domain, conserved site||Calponin homology domain
hsa-miR-125a-3p	ENST00000367982	ENSG00000143257	NR1I3	-0.780936	0.0221528	Zinc finger, NHR/GATA-type||-||Thyroid hormone receptor||Nuclear hormone receptor||Nuclear hormone receptor-like domain superfamily||Nuclear hormone receptor, ligand-binding domain||Zinc finger, nuclear hormone receptor-type
hsa-miR-125a-3p	ENST00000367983	ENSG00000143257	NR1I3	-0.775423	0.0237611	Zinc finger, NHR/GATA-type||-||Thyroid hormone receptor||Nuclear hormone receptor||Nuclear hormone receptor-like domain superfamily||Nuclear hormone receptor, ligand-binding domain||Zinc finger, nuclear hormone receptor-type
hsa-miR-125a-3p	ENST00000373377	ENSG00000121904	CSMD2	0.851619	0.00728534	-||CUB domain||Spermadhesin, CUB domain superfamily||Sushi/SCR/CCP superfamily||Sushi/SCR/CCP domain
hsa-miR-125a-3p	ENST00000374467	ENSG00000030110	BAK1	0.829266	0.0109035	Blc2 family||Blc2-like superfamily||Apoptosis regulator BAK||Bcl2-like||Apoptosis regulator, Bcl-2, BH1 motif, conserved site||Apoptosis regulator, Bcl-2, BH3 motif, conserved site||Apoptosis regulator, Bcl-2, BH2 motif, conserved site
hsa-miR-125a-3p	ENST00000393664	ENSG00000175832	ETV4	0.860104	0.00614667	Winged helix-like DNA-binding domain superfamily||PEA3-type ETS-domain transcription factor, N-terminal||Winged helix DNA-binding domain superfamily||Ets domain
hsa-miR-125a-3p	ENST00000398189	ENSG00000175336	APOF	-0.760901	0.0283375	Apolipoprotein F
hsa-miR-125a-3p	ENST00000422262	ENSG00000123453	SARDH	-0.763264	0.0275588	FAD/NAD(P)-binding domain superfamily||FAD dependent oxidoreductase, central domain||Glycine cleavage T-protein, C-terminal barrel domain||GTP-binding protein TrmE/Glycine cleavage system T protein, domain 1||Glycine cleavage T-protein/YgfZ, C-terminal||FAD dependent oxidoreductase||Aminomethyltransferase, folate-binding domain||Aminomethyltransferase-like
hsa-miR-125a-3p	ENST00000422373	ENSG00000196924	FLNA	0.773463	0.0243498	-||Immunoglobulin-like fold||Immunoglobulin E-set||CH domain superfamily||Filamin/ABP280 repeat-like||Filamin A||Filamin/ABP280 repeat||Actinin-type actin-binding domain, conserved site||Calponin homology domain
hsa-miR-125a-3p	ENST00000433452	ENSG00000165828	PRAP1	-0.796877	0.0178894	Proline-rich acidic protein 1
hsa-miR-125a-3p	ENST00000450168	ENSG00000166816	LDHD	-0.734271	0.038057	FAD-binding, type 2-like superfamily||FAD linked oxidase, N-terminal||-||FAD-binding, type 2||FAD-linked oxidase, C-terminal||Vanillyl-alcohol oxidase, C-terminal subdomain 2||FAD-linked oxidase-like, C-terminal
hsa-miR-125a-3p	ENST00000536821	ENSG00000166557	TMED3	0.735433	0.037596	GOLD domain||-||GOLD domain superfamily||TMP21-related
hsa-miR-125a-3p	ENST00000541587	ENSG00000092036	HAUS4	0.835654	0.00977445	-||HAUS augmin-like complex subunit 4, metazoa||HAUS augmin-like complex subunit 4
hsa-miR-125a-3p	ENST00000555393	ENSG00000100968	NFATC4	0.786472	0.0206077	Immunoglobulin E-set||Nuclear factor of activated T cells (NFAT)||Rel homology domain (RHD), DNA-binding domain superfamily||Rel homology domain (RHD), DNA-binding domain||Immunoglobulin-like fold||IPT domain||Rel homology dimerisation domain||p53-like transcription factor, DNA-binding
hsa-miR-125a-3p	ENST00000555802	ENSG00000100968	NFATC4	0.846908	0.00797167	Immunoglobulin E-set||Nuclear factor of activated T cells (NFAT)||Rel homology domain (RHD), DNA-binding domain superfamily||Rel homology domain (RHD), DNA-binding domain||Immunoglobulin-like fold||IPT domain||Rel homology dimerisation domain||p53-like transcription factor, DNA-binding
hsa-miR-125a-3p	ENST00000588258	ENSG00000131944	FAAP24	0.949603	0.000308021	Fanconi anemia-associated protein of 24kDa||RuvA domain 2-like||-
hsa-miR-125a-3p	ENST00000592954	ENSG00000267467	APOC4	-0.738911	0.0362365	Apolipoprotein C-IV
hsa-miR-125b-1-3p	ENST00000233596	ENSG00000115255	REEP6	-0.750941	0.031768	-||TB2/DP1/HVA22-related protein
hsa-miR-125b-1-3p	ENST00000290759	ENSG00000159556	ISL2	0.848903	0.00767627	Homeobox domain||Zinc finger, LIM-type||-||Homeobox-like domain superfamily||Homeobox, conserved site
hsa-miR-125b-1-3p	ENST00000301843	ENSG00000085733	CTTN	0.789248	0.0198591	SH3-like domain superfamily||Cortactin, SH3 domain||Cortactin||SH3 domain||Hs1/Cortactin||-
hsa-miR-125b-1-3p	ENST00000360463	ENSG00000165795	NDRG2	-0.722855	0.0427694	NDRG||-||Protein NDRG2||Alpha/Beta hydrolase fold
hsa-miR-125b-1-3p	ENST00000361311	ENSG00000171603	CLSTN1	0.95338	0.000244532	-||Cadherin-like||Calsyntenin||Concanavalin A-like lectin/glucanase domain superfamily||Cadherin
hsa-miR-125b-1-3p	ENST00000377298	ENSG00000171603	CLSTN1	0.959577	0.000160167	-||Cadherin-like||Calsyntenin||Concanavalin A-like lectin/glucanase domain superfamily||Cadherin
hsa-miR-125b-1-3p	ENST00000397853	ENSG00000165795	NDRG2	-0.76801	0.0260348	NDRG||-||Protein NDRG2||Alpha/Beta hydrolase fold
hsa-miR-125b-1-3p	ENST00000556147	ENSG00000165795	NDRG2	-0.725133	0.0418026	NDRG||-||Protein NDRG2||Alpha/Beta hydrolase fold
hsa-miR-125b-1-3p	ENST00000562958	ENSG00000064666	CNN2	0.883368	0.00362754	Calponin homology domain||Smooth muscle protein/calponin||CH domain superfamily||Calponin/LIMCH1||Calponin-2||Calponin repeat||-
hsa-miR-125b-1-3p	ENST00000568865	ENSG00000064666	CNN2	0.916279	0.00137648	Calponin homology domain||Smooth muscle protein/calponin||CH domain superfamily||Calponin/LIMCH1||Calponin-2||Calponin repeat||-
hsa-miR-125b-1-3p	ENST00000621158	ENSG00000157613	CREB3L1	0.963269	0.000120502	cAMP response element binding (CREB) protein||Basic-leucine zipper domain||cAMP-responsive element-binding protein 3-like protein 1
hsa-miR-125b-2-3p	ENST00000248933	ENSG00000100095	SEZ6L	0.731405	0.0392089	CUB domain||Sushi/SCR/CCP superfamily||Spermadhesin, CUB domain superfamily||Sushi/SCR/CCP domain
hsa-miR-1260b	ENST00000257696	ENSG00000135245	HILPDA	0.974247	4.18777e-05	Hypoxia-inducible lipid droplet-associated protein
hsa-miR-1260b	ENST00000300880	ENSG00000105327	BBC3	0.946276	0.000372212	Bcl-2-binding component 3
hsa-miR-1260b	ENST00000323030	ENSG00000140274	DUOXA2	0.972234	5.24063e-05	-||Dual oxidase maturation factor
hsa-miR-1260b	ENST00000331163	ENSG00000100311	PDGFB	0.813795	0.0139703	Platelet-derived growth factor subunit B||Platelet-derived growth factor, conserved site||Cystine-knot cytokine||Platelet-derived growth factor, N-terminal||PDGF/VEGF domain
hsa-miR-1260b	ENST00000358524	ENSG00000196844	PATE2	0.937302	0.000587569	-
hsa-miR-1260b	ENST00000379407	ENSG00000187583	PLEKHN1	0.948865	0.000321583	PH-like domain superfamily||PLEKHN1, PH domain||Pleckstrin homology domain||-
hsa-miR-1260b	ENST00000394503	ENSG00000001631	KRIT1	0.80434	0.0160856	PH-like domain superfamily||Band 4.1 domain||Ankyrin repeat-containing domain||FERM superfamily, second domain||FERM/acyl-CoA-binding protein superfamily||Ankyrin repeat||FERM central domain||Ankyrin repeat-containing domain superfamily||KRIT, N-terminal NPxY motif-rich region||FERM domain||-
hsa-miR-1260b	ENST00000420652	ENSG00000166592	RRAD	0.72215	0.0430715	Small GTPase superfamily||Small GTPase superfamily, Ras-type||GTP-binding protein Rad||Small GTP-binding protein domain||P-loop containing nucleoside triphosphate hydrolase||Ras-related small G protein, RGK family
hsa-miR-1260b	ENST00000422785	ENSG00000111665	CDCA3	0.92111	0.00115599	Cell division cycle-associated protein 3
hsa-miR-1260b	ENST00000447279	ENSG00000196345	ZKSCAN7	0.88363	0.00360383	Krueppel-associated box||SCAN domain superfamily||KRAB domain superfamily||SCAN domain||Zinc finger C2H2 superfamily||Zinc finger C2H2-type||-
hsa-miR-1260b	ENST00000449228	ENSG00000105327	BBC3	0.993285	7.5308e-07	Bcl-2-binding component 3
hsa-miR-1260b	ENST00000630539	ENSG00000049656	CLPTM1L	0.87301	0.00464454	Cleft lip and palate transmembrane protein 1-like protein||Cleft lip and palate transmembrane 1
hsa-miR-1260b	ENST00000644873	ENSG00000168036	CTNNB1	0.950243	0.000296582	Armadillo-type fold||Armadillo||Beta-catenin||Armadillo-like helical||-
hsa-miR-1268a	ENST00000215957	ENSG00000100139	MICALL1	0.763184	0.0275848	Zinc finger, LIM-type||CH domain superfamily||bMERB domain||MICAL-like protein||Calponin homology domain
hsa-miR-1268a	ENST00000242209	ENSG00000122642	FKBP9	0.833809	0.0100925	EF-hand domain||Peptidyl-prolyl cis-trans isomerase, FKBP-type||EF-Hand 1, calcium-binding site||EF-hand domain pair||FKBP-type peptidyl-prolyl cis-trans isomerase domain
hsa-miR-1268a	ENST00000251287	ENSG00000099822	HCN2	0.855652	0.00672866	Cyclic nucleotide-binding-like||Cyclic nucleotide-binding, conserved site||RmlC-like jelly roll fold||Ion transport domain||Cyclic nucleotide-binding domain||Potassium channel, voltage-dependent, EAG/ELK/ERG||Ion transport N-terminal
hsa-miR-1268a	ENST00000263269	ENSG00000105464	GRIN2D	0.829903	0.0107873	Ionotropic glutamate receptor||Ionotropic glutamate receptor, L-glutamate and glycine-binding domain||Receptor, ligand binding region||Periplasmic binding protein-like I||Ionotropic glutamate receptor, metazoa
hsa-miR-1268a	ENST00000263277	ENSG00000024422	EHD2	0.965371	0.000101139	Dynamin-type guanine nucleotide-binding (G) domain||EF-hand domain pair||Dynamin superfamily||P-loop containing nucleoside triphosphate hydrolase||EF-hand domain||EH domain-containing protein 2||EF-Hand 1, calcium-binding site||EH domain||-||EH domain-containing protein, N-terminal
hsa-miR-1268a	ENST00000290759	ENSG00000159556	ISL2	0.975206	3.73979e-05	Homeobox domain||Zinc finger, LIM-type||-||Homeobox-like domain superfamily||Homeobox, conserved site
hsa-miR-1268a	ENST00000298282	ENSG00000165495	PKNOX2	0.908042	0.00181245	-||Homeobox protein PKNOX/Meis, N-terminal||Homeobox KN domain||Homeobox domain||Homeobox-like domain superfamily
hsa-miR-1268a	ENST00000301634	ENSG00000167900	TK1	0.922173	0.00111079	Thymidine kinase, conserved site||Thymidine kinase||P-loop containing nucleoside triphosphate hydrolase
hsa-miR-1268a	ENST00000303927	ENSG00000170955	CAVIN3	0.998965	2.77094e-09	Caveolae-associated protein 3||Cavin family
hsa-miR-1268a	ENST00000312553	ENSG00000174348	PODN	0.940977	0.000491569	Leucine-rich repeat||Leucine-rich repeat, typical subtype||Leucine rich repeat 5||Leucine-rich repeat domain superfamily||Leucine-rich repeat N-terminal domain
hsa-miR-1268a	ENST00000316843	ENSG00000131899	LLGL1	0.873212	0.00462313	WD40 repeat, conserved site||Lethal giant larvae homologue 2||WD40/YVTN repeat-like-containing domain superfamily||Lethal(2) giant larvae protein||WD40-repeat-containing domain superfamily||WD40 repeat
hsa-miR-1268a	ENST00000328957	ENSG00000182870	GALNT9	0.879093	0.00402771	Ricin B, lectin domain||WW domain||Ricin B-like lectins||Glycosyltransferase 2-like||Nucleotide-diphospho-sugar transferases
hsa-miR-1268a	ENST00000337943	ENSG00000183010	PYCR1	0.933651	0.000694352	Pyrroline-5-carboxylate reductase, catalytic, N-terminal||Pyrroline-5-carboxylate reductase, dimerisation domain||NAD(P)-binding domain superfamily||6-phosphogluconate dehydrogenase-like, C-terminal domain superfamily||Pyrroline-5-carboxylate reductase
hsa-miR-1268a	ENST00000347992	ENSG00000141503	MINK1	0.727597	0.0407714	Serine/threonine-protein kinase, active site||-||Citron homology (CNH) domain||Protein kinase domain||Protein kinase-like domain superfamily||Protein kinase, ATP binding site
hsa-miR-1268a	ENST00000354884	ENSG00000165915	SLC39A13	0.874175	0.00452203	Zinc/iron permease
hsa-miR-1268a	ENST00000357303	ENSG00000178752	ERFE	0.940279	0.00050893	-||Tumour necrosis factor-like domain superfamily||C1q domain
hsa-miR-1268a	ENST00000361311	ENSG00000171603	CLSTN1	0.758953	0.0289892	-||Cadherin-like||Calsyntenin||Concanavalin A-like lectin/glucanase domain superfamily||Cadherin
hsa-miR-1268a	ENST00000367235	ENSG00000163485	ADORA1	0.820804	0.0125213	GPCR, rhodopsin-like, 7TM||G protein-coupled receptor, rhodopsin-like||Adenosine receptor||Adenosine A1 receptor
hsa-miR-1268a	ENST00000368223	ENSG00000132688	NES	0.944299	0.000414202	Nestin||Intermediate filament protein||Intermediate filament, rod domain||Intermediate filament protein, conserved site
hsa-miR-1268a	ENST00000372310	ENSG00000196517	SLC6A9	0.925486	0.000977385	Sodium:neurotransmitter symporter||Sodium:neurotransmitter symporter, glycine, type 1||Sodium:neurotransmitter symporter superfamily
hsa-miR-1268a	ENST00000373960	ENSG00000175084	DES	0.817199	0.0132541	Intermediate filament, rod domain||Intermediate filament protein, conserved site||Intermediate filament protein||Intermediate filament head, DNA-binding domain||Desmin
hsa-miR-1268a	ENST00000374116	ENSG00000137309	HMGA1	0.873865	0.00455436	High mobility group protein HMGA1, mammal||HMG-I/HMG-Y, DNA-binding, conserved site||High mobility group protein HMGA||AT hook, DNA-binding motif
hsa-miR-1268a	ENST00000374695	ENSG00000142798	HSPG2	0.709143	0.0488765	SEA domain||-||EGF-like calcium-binding domain||Laminin G domain||LDL receptor-like superfamily||Laminin EGF domain||Laminin IV||Low-density lipoprotein (LDL) receptor class A repeat||Immunoglobulin-like domain||Immunoglobulin-like domain superfamily||EGF-like domain||Immunoglobulin I-set||Immunoglobulin V-set domain||Immunoglobulin-like fold||Immunoglobulin subtype 2||Immunoglobulin subtype||EGF…
hsa-miR-1268a	ENST00000375415	ENSG00000074964	ARHGEF10L	-0.718921	0.0444715	WD40/YVTN repeat-like-containing domain superfamily||Dbl homology (DH) domain||Dbl homology (DH) domain superfamily||PH-like domain superfamily||WD40-repeat-containing domain superfamily||-
hsa-miR-1268a	ENST00000377298	ENSG00000171603	CLSTN1	0.797561	0.0177192	-||Cadherin-like||Calsyntenin||Concanavalin A-like lectin/glucanase domain superfamily||Cadherin
hsa-miR-1268a	ENST00000380320	ENSG00000138080	EMILIN1	0.834401	0.00998976	Tumour necrosis factor-like domain superfamily||EMI domain||C1q domain||Collagen triple helix repeat
hsa-miR-1268a	ENST00000381418	ENSG00000168453	HR	0.863078	0.00577643	JmjC domain||-
hsa-miR-1268a	ENST00000382291	ENSG00000125841	NRSN2	0.75975	0.0287214	Neurensin-2||Neurensin
hsa-miR-1268a	ENST00000391945	ENSG00000104884	ERCC2	0.956214	0.000203032	DNA/RNA helicase, ATP-dependent, DEAH-box type, conserved site||Helicase superfamily 1/2, ATP-binding domain, DinG/Rad3-type||RAD3/XPD family||Helicase-like, DEXD box c2 type||ATP-dependent helicase Rad3/Chl1-like||DEAD2||-||ATP-dependent helicase, C-terminal||Helical and beta-bridge domain||P-loop containing nucleoside triphosphate hydrolase
hsa-miR-1268a	ENST00000394859	ENSG00000198720	ANKRD13B	0.785431	0.0208929	Ankyrin repeat-containing domain||Ankyrin repeat domain-containing protein 13||Ankyrin repeat||Ankyrin repeat-containing domain superfamily||-||Ubiquitin interacting motif
hsa-miR-1268a	ENST00000395871	ENSG00000174348	PODN	0.804558	0.0160347	Leucine-rich repeat||Leucine-rich repeat, typical subtype||Leucine rich repeat 5||Leucine-rich repeat domain superfamily||Leucine-rich repeat N-terminal domain
hsa-miR-1268a	ENST00000407071	ENSG00000162849	KIF26B	0.76386	0.0273644	P-loop containing nucleoside triphosphate hydrolase||Kinesin motor domain||Kinesin-like protein||Kinesin motor domain superfamily
hsa-miR-1268a	ENST00000409251	ENSG00000054356	PTPRN	0.962102	0.000132236	RESP18 domain||Tyrosine specific protein phosphatases domain||PTP type protein phosphatase||Protein-tyrosine phosphatase receptor IA-2, ectodomain superfamily||-||Protein-tyrosine phosphatase, catalytic||Protein-tyrosine phosphatase receptor IA-2 ectodomain||Receptor-type tyrosine-protein phosphatase-like N/N2||Protein-tyrosine phosphatase, active site||Protein-tyrosine phosphatase-like
hsa-miR-1268a	ENST00000414057	ENSG00000227500	SCAMP4	0.944671	0.000406065	SCAMP||-
hsa-miR-1268a	ENST00000422611	ENSG00000124067	SLC12A4	0.940741	0.000497389	Amino acid permease/ SLC12A domain||K/Cl co-transporter 1||-||K/Cl co-transporter||SLC12A transporter family||SLC12A transporter, C-terminal
hsa-miR-1268a	ENST00000422725	ENSG00000228594	FNDC10	0.818744	0.012937	Fibronectin type III domain-containing protein 10
hsa-miR-1268a	ENST00000507785	ENSG00000120149	MSX2	0.714994	0.0462105	Homeobox, conserved site||Homeobox-like domain superfamily||-||Homeobox domain, metazoa||Homeobox domain
hsa-miR-1268a	ENST00000509465	ENSG00000145214	DGKQ	0.914713	0.00145338	Ubiquitin-like domain superfamily||Inorganic polyphosphate/ATP-NAD kinase, N-terminal||NAD kinase/diacylglycerol kinase-like domain superfamily||Diacylglycerol/phorbol-ester binding||Diacylglycerol kinase, catalytic domain||Diacylglycerol kinase||Diacylglycerol kinase, accessory domain||Protein kinase C-like, phorbol ester/diacylglycerol-binding domain||Ras-associating (RA) domain
hsa-miR-1268a	ENST00000522111	ENSG00000253368	TRNP1	0.768271	0.0259527	-
hsa-miR-1268a	ENST00000538399	ENSG00000024422	EHD2	0.909718	0.00171737	Dynamin-type guanine nucleotide-binding (G) domain||EF-hand domain pair||Dynamin superfamily||P-loop containing nucleoside triphosphate hydrolase||EF-hand domain||EH domain-containing protein 2||EF-Hand 1, calcium-binding site||EH domain||-||EH domain-containing protein, N-terminal
hsa-miR-1268a	ENST00000562958	ENSG00000064666	CNN2	0.787391	0.020358	Calponin homology domain||Smooth muscle protein/calponin||CH domain superfamily||Calponin/LIMCH1||Calponin-2||Calponin repeat||-
hsa-miR-1268a	ENST00000565809	ENSG00000007376	RPUSD1	0.898992	0.00238512	-||Pseudouridine synthase, RsuA/RluB/C/D/E/F||Pseudouridine synthase, catalytic domain superfamily
hsa-miR-1268a	ENST00000567607	ENSG00000140682	TGFB1I1	0.985094	8.18682e-06	-||Leupaxin/Paxillin/TGFB1I1||Zinc finger, LIM-type
hsa-miR-1268a	ENST00000579755	ENSG00000147889	CDKN2A	0.711024	0.0480092	Tumor suppressor ARF||-||Ankyrin repeat-containing domain superfamily||Ankyrin repeat-containing domain
hsa-miR-1268a	ENST00000614081	ENSG00000068489	PRR11	0.841098	0.00887328	-
hsa-miR-1268a	ENST00000620087	ENSG00000155034	FBXL18	0.954563	0.000226595	F-box-like domain superfamily||-||F-box domain||Leucine-rich repeat domain superfamily
hsa-miR-1268a	ENST00000622588	ENSG00000273514	FOXD4L6	0.826162	0.0114806	Winged helix DNA-binding domain superfamily||Fork head domain||Fork head domain conserved site1||Fork head domain conserved site 2||Winged helix-like DNA-binding domain superfamily
hsa-miR-127-3p	ENST00000252506	ENSG00000130222	GADD45G	-0.791785	0.0191897	50S ribosomal protein L30e-like||Ribosomal protein L7Ae/L30e/S12e/Gadd45||Growth arrest and DNA damage-inducible protein GADD45
hsa-miR-127-3p	ENST00000297991	ENSG00000165272	AQP3	-0.855598	0.0067359	Aquaporin 3||Major intrinsic protein||-||Major intrinsic protein, conserved site||Aquaporin-like
hsa-miR-127-3p	ENST00000372391	ENSG00000151208	DLG5	0.725828	0.0415102	PDZ superfamily||P-loop containing nucleoside triphosphate hydrolase||Death-like domain superfamily||Domain of unknown function DUF622||Disks large homologue 5, SH3 domain||Guanylate kinase-like domain||Guanylate kinase/L-type calcium channel beta subunit||SH3 domain||PDZ domain||-||SH3-like domain superfamily||CARD domain
hsa-miR-127-3p	ENST00000406890	ENSG00000105889	STEAP1B	0.834431	0.00998447	-||Ferric reductase transmembrane component-like domain
hsa-miR-127-3p	ENST00000446044	ENSG00000114738	MAPKAPK3	-0.783654	0.0213857	Protein kinase, ATP binding site||Protein kinase-like domain superfamily||Protein kinase domain||MAP kinase activated protein kinase, C-terminal||Serine/threonine-protein kinase, active site
hsa-miR-127-3p	ENST00000523148	ENSG00000055950	MRPL43	-0.864564	0.00559695	-||Ribosomal protein/NADH dehydrogenase domain||Thioredoxin-like superfamily
hsa-miR-127-3p	ENST00000561096	ENSG00000105419	MEIS3	0.946793	0.000361699	Homeobox-like domain superfamily||-||Homeobox domain||Homeobox protein PKNOX/Meis, N-terminal||Homeobox KN domain
hsa-miR-127-3p	ENST00000574330	ENSG00000141505	ASGR1	-0.823332	0.0120232	C-type lectin fold||-||CD209-like, C-type lectin-like domain||C-type lectin, conserved site||C-type lectin-like/link domain superfamily||C-type lectin-like
hsa-miR-127-3p	ENST00000615915	ENSG00000269313	MAGIX	-0.776122	0.0235532	PDZ domain-containing protein MAGIX||PDZ superfamily||PDZ domain||-
hsa-miR-127-3p	ENST00000618236	ENSG00000184113	CLDN5	0.731712	0.0390845	Claudin-5||Claudin, conserved site||Claudin||PMP-22/EMP/MP20/Claudin superfamily
hsa-miR-127-5p	ENST00000262776	ENSG00000108679	LGALS3BP	0.762106	0.0279386	BTB/Kelch-associated||SRCR-like domain superfamily||SRCR domain||SKP1/BTB/POZ domain superfamily||-||SRCR-like domain||BTB/POZ domain
hsa-miR-127-5p	ENST00000284440	ENSG00000154277	UCHL1	0.78133	0.0220405	-||Peptidase C12, ubiquitin carboxyl-terminal hydrolase superfamily||Papain-like cysteine peptidase superfamily||Peptidase C12, ubiquitin carboxyl-terminal hydrolase||Ubiquitin carboxyl-terminal hydrolase L1
hsa-miR-127-5p	ENST00000286494	ENSG00000240771	ARHGEF25	0.796912	0.0178806	PH-like domain superfamily||Dbl homology (DH) domain superfamily||Dbl homology (DH) domain||Pleckstrin homology domain||Rho guanine nucleotide exchange factor 25
hsa-miR-127-5p	ENST00000307998	ENSG00000172638	EFEMP2	0.870598	0.00490494	EGF-containing fibulin-like extracellular matrix protein 2||EGF-like domain||EGF-type aspartate/asparagine hydroxylation site||EGF-like calcium-binding, conserved site||-||EGF-like calcium-binding domain||Complement Clr-like EGF domain||EGF-like, conserved site||Growth factor receptor cysteine-rich domain superfamily||Fibulin 3/4/5
hsa-miR-127-5p	ENST00000337554	ENSG00000100300	TSPO	0.952188	0.000263546	TspO/MBR-related protein||TspO/MBR-related superfamily||Translocator protein
hsa-miR-127-5p	ENST00000372263	ENSG00000189129	PLAC9	0.995626	2.08545e-07	Placenta-specific protein 9
hsa-miR-127-5p	ENST00000409240	ENSG00000204843	DCTN1	0.859176	0.00626521	Dynactin subunit 1||CAP Gly-rich domain superfamily||CAP Gly-rich domain||Dynein associated protein||-
hsa-miR-127-5p	ENST00000558555	ENSG00000105419	MEIS3	0.95301	0.000250336	Homeobox-like domain superfamily||-||Homeobox domain||Homeobox protein PKNOX/Meis, N-terminal||Homeobox KN domain
hsa-miR-1292-5p	ENST00000246117	ENSG00000125912	NCLN	0.727307	0.0408919	-||Nicalin||Peptidase M28
hsa-miR-1292-5p	ENST00000295760	ENSG00000163520	FBLN2	0.839377	0.00915214	Fibulin-2||EGF-type aspartate/asparagine hydroxylation site||EGF-like domain||EGF-like calcium-binding, conserved site||EGF-like calcium-binding domain||Anaphylatoxin/fibulin||Growth factor receptor cysteine-rich domain superfamily||Complement Clr-like EGF domain||EGF-like, conserved site
hsa-miR-1292-5p	ENST00000306390	ENSG00000171236	LRG1	-0.768237	0.0259634	Leucine-rich repeat domain superfamily||Cysteine-rich flanking region, C-terminal||Leucine-rich repeat||Leucine-rich repeat, typical subtype
hsa-miR-1292-5p	ENST00000324166	ENSG00000144115	THNSL2	-0.716349	0.0456056	Threonine synthase-like||Pyridoxal-phosphate dependent enzyme||Tryptophan synthase beta subunit-like PLP-dependent enzyme||Threonine synthase, N-terminal domain superfamily||Threonine synthase, N-terminal
hsa-miR-1292-5p	ENST00000330315	ENSG00000183770	FOXL2	0.897387	0.00249753	Winged helix-like DNA-binding domain superfamily||Fork head domain conserved site 2||Fork head domain conserved site1||Fork head domain||Winged helix DNA-binding domain superfamily
hsa-miR-1292-5p	ENST00000344680	ENSG00000125744	RTN2	0.892091	0.0028926	Reticulon||-
hsa-miR-1292-5p	ENST00000358807	ENSG00000135596	MICAL1	0.899184	0.00237191	FAD/NAD(P)-binding domain superfamily||Zinc finger, LIM-type||CH domain superfamily||bMERB domain||MICAL1||Calponin homology domain||FAD-binding domain
hsa-miR-1292-5p	ENST00000359595	ENSG00000140511	HAPLN3	0.7172	0.0452286	C-type lectin-like/link domain superfamily||Immunoglobulin-like domain superfamily||Immunoglobulin-like domain||C-type lectin fold||Immunoglobulin subtype||Link domain||-||Immunoglobulin V-set domain||Immunoglobulin-like fold
hsa-miR-1292-5p	ENST00000374490	ENSG00000117305	HMGCL	-0.749217	0.0323863	Aldolase-type TIM barrel||-||Hydroxymethylglutaryl-CoA lyase, active site||Pyruvate carboxyltransferase
hsa-miR-1292-5p	ENST00000404922	ENSG00000163520	FBLN2	0.78918	0.0198772	Fibulin-2||EGF-type aspartate/asparagine hydroxylation site||EGF-like domain||EGF-like calcium-binding, conserved site||EGF-like calcium-binding domain||Anaphylatoxin/fibulin||Growth factor receptor cysteine-rich domain superfamily||Complement Clr-like EGF domain||EGF-like, conserved site
hsa-miR-1292-5p	ENST00000417424	ENSG00000100359	SGSM3	0.80332	0.0163251	SGSM3, SH3 domain||Rab-GTPase-TBC domain||RUN domain||Rab-GTPase-TBC domain superfamily||SH3-like domain superfamily||RUN domain superfamily||SH3 domain
hsa-miR-1292-5p	ENST00000422840	ENSG00000090863	GLG1	0.818195	0.0130491	Cysteine-rich Golgi apparatus protein 1 repeat||-||Cysteine-rich Golgi apparatus protein 1 repeat, eukaryote
hsa-miR-1292-5p	ENST00000492918	ENSG00000114115	RBP1	0.840355	0.00899296	Calycin||Intracellular lipid binding protein||-||Retinol-binding protein 1||Lipocalin/cytosolic fatty-acid binding domain||Cytosolic fatty-acid binding
hsa-miR-1292-5p	ENST00000523767	ENSG00000070614	NDST1	0.925246	0.000986652	P-loop containing nucleoside triphosphate hydrolase||Sulfotransferase domain||-||Heparan sulfate sulfotransferase||Heparan sulphate-N-deacetylase
hsa-miR-1292-5p	ENST00000554336	ENSG00000258947	TUBB3	0.814629	0.0137926	Beta tubulin, autoregulation binding site||Tubulin, C-terminal||Tubulin/FtsZ, GTPase domain||Beta tubulin||Tubulin/FtsZ, 2-layer sandwich domain||Tubulin, conserved site||Tubulin||-||Tubulin/FtsZ, GTPase domain superfamily||Tubulin/FtsZ, C-terminal||Tubulin/FtsZ, C-terminal domain superfamily
hsa-miR-1292-5p	ENST00000590526	ENSG00000125744	RTN2	0.817349	0.0132232	Reticulon||-
hsa-miR-1292-5p	ENST00000622802	ENSG00000276043	UHRF1	0.907434	0.00184773	Zinc finger, RING/FYVE/PHD-type||Zinc finger, RING-type||Zinc finger, PHD-finger||Zinc finger, PHD-type||Ubiquitin-like domain superfamily||Ubiquitin domain||Zinc finger, FYVE/PHD-type||Zinc finger, RING-type, conserved site||UHRF1, tandem tudor domain||PUA-like superfamily||SRA-YDG superfamily||SRA-YDG
hsa-miR-1292-5p	ENST00000649598	ENSG00000101298	SNPH	0.894913	0.00267742	Syntaphilin/Syntabulin||Syntaphilin
hsa-miR-1293	ENST00000205194	ENSG00000090971	NAT14	0.982515	1.31894e-05	-||GNAT domain||Acyl-CoA N-acyltransferase
hsa-miR-1293	ENST00000218388	ENSG00000102265	TIMP1	0.93878	0.000547598	Protease inhibitor I35 (TIMP)||Metalloproteinase inhibitor 1||Proteinase inhibitor I35b (TIMP), C-terminal||Netrin domain||Tissue inhibitor of metalloproteinase, conserved site||Tissue inhibitor of metalloproteinases-like, OB-fold
hsa-miR-1293	ENST00000250340	ENSG00000105472	CLEC11A	0.966106	9.48888e-05	C-type lectin-like||C-type lectin, conserved site||C-type lectin-like/link domain superfamily||-||C-type lectin fold
hsa-miR-1293	ENST00000257013	ENSG00000134590	RTL8C	0.972645	5.01302e-05	LDOC1-related||Domain of unknown function DUF4939
hsa-miR-1293	ENST00000263269	ENSG00000105464	GRIN2D	0.955686	0.00021038	Ionotropic glutamate receptor||Ionotropic glutamate receptor, L-glutamate and glycine-binding domain||Receptor, ligand binding region||Periplasmic binding protein-like I||Ionotropic glutamate receptor, metazoa
hsa-miR-1293	ENST00000265662	ENSG00000107331	ABCA2	0.77684	0.023341	ABC transporter-like||AAA+ ATPase domain||P-loop containing nucleoside triphosphate hydrolase||ABC transporter A||-||ABC transporter, conserved site
hsa-miR-1293	ENST00000297788	ENSG00000128596	CCDC136	0.716041	0.0457428	-
hsa-miR-1293	ENST00000308302	ENSG00000174567	GOLT1A	-0.74887	0.0325117	Vesicle transport protein, Got1/SFT2-like
hsa-miR-1293	ENST00000309791	ENSG00000187955	COL14A1	0.931345	0.000767922	Collagen triple helix repeat||Immunoglobulin-like fold||-||Fibronectin type III||von Willebrand factor, type A||Laminin G domain||Fibronectin type III superfamily||von Willebrand factor A-like domain superfamily||Concanavalin A-like lectin/glucanase domain superfamily
hsa-miR-1293	ENST00000322764	ENSG00000159840	ZYX	0.841375	0.00882877	-||Zinc finger, LIM-type
hsa-miR-1293	ENST00000326735	ENSG00000159363	ATP13A2	0.828604	0.0110249	P-type ATPase, subfamily V||HAD-like superfamily||P-type ATPase, transmembrane domain superfamily||P-type ATPase||P-type ATPase, cytoplasmic domain N||P-type ATPase, A domain superfamily||P-type ATPase, phosphorylation site||HAD superfamily
hsa-miR-1293	ENST00000337231	ENSG00000109089	CDR2L	0.932199	0.000740127	Cerebellar degeneration-related protein 2
hsa-miR-1293	ENST00000356487	ENSG00000105220	GPI	0.865425	0.00549455	Phosphoglucose isomerase, SIS domain 2||Phosphoglucose isomerase, C-terminal||Phosphoglucose isomerase, SIS domain 1||Phosphoglucose isomerase (PGI)||-||Phosphoglucose isomerase, conserved site
hsa-miR-1293	ENST00000359337	ENSG00000196576	PLXNB2	0.899396	0.0023574	Sema domain superfamily||IPT domain||Plexin, cytoplasmic RasGAP domain||Sema domain||Plexin family||PSI domain||WD40/YVTN repeat-like-containing domain superfamily||Rho GTPase activation protein||-||Immunoglobulin-like fold||Immunoglobulin E-set||Plexin repeat
hsa-miR-1293	ENST00000369850	ENSG00000196924	FLNA	0.900445	0.00228628	-||Immunoglobulin-like fold||Immunoglobulin E-set||CH domain superfamily||Filamin/ABP280 repeat-like||Filamin A||Filamin/ABP280 repeat||Actinin-type actin-binding domain, conserved site||Calponin homology domain
hsa-miR-1293	ENST00000370526	ENSG00000182195	LDOC1	0.915637	0.00140768	Domain of unknown function DUF4939||LDOC1-related
hsa-miR-1293	ENST00000373463	ENSG00000121900	TMEM54	0.884192	0.0035535	Beta-casein-like
hsa-miR-1293	ENST00000374695	ENSG00000142798	HSPG2	0.762662	0.0277558	SEA domain||-||EGF-like calcium-binding domain||Laminin G domain||LDL receptor-like superfamily||Laminin EGF domain||Laminin IV||Low-density lipoprotein (LDL) receptor class A repeat||Immunoglobulin-like domain||Immunoglobulin-like domain superfamily||EGF-like domain||Immunoglobulin I-set||Immunoglobulin V-set domain||Immunoglobulin-like fold||Immunoglobulin subtype 2||Immunoglobulin subtype||EGF…
hsa-miR-1293	ENST00000375244	ENSG00000168477	TNXB	0.76853	0.0258712	EGF-like domain, extracellular||EGF-like, conserved site||Fibronectin type III superfamily||Fibrinogen, alpha/beta/gamma chain, C-terminal globular domain||Tenascin-X||-||Immunoglobulin-like fold||Fibrinogen-like, C-terminal||Fibronectin type III||Fibrinogen, conserved site||EGF-like domain
hsa-miR-1293	ENST00000377017	ENSG00000102265	TIMP1	0.837303	0.0094955	Protease inhibitor I35 (TIMP)||Metalloproteinase inhibitor 1||Proteinase inhibitor I35b (TIMP), C-terminal||Netrin domain||Tissue inhibitor of metalloproteinase, conserved site||Tissue inhibitor of metalloproteinases-like, OB-fold
hsa-miR-1293	ENST00000383045	ENSG00000184702	2019-09-05	0.982048	1.42694e-05	Septin 5||P-loop containing nucleoside triphosphate hydrolase||-||Septin||Septin-type guanine nucleotide-binding (G) domain
hsa-miR-1293	ENST00000394690	ENSG00000162236	STX5	0.806305	0.0156306	-||Syntaxin-5, N-terminal, Sly1p-binding domain||Target SNARE coiled-coil homology domain||Syntaxin/epimorphin, conserved site||SNARE
hsa-miR-1293	ENST00000395825	ENSG00000141040	ZNF287	0.866495	0.00536904	SCAN domain||Krueppel-associated box||SCAN domain superfamily||KRAB domain superfamily||Zinc finger C2H2-type||Zinc finger C2H2 superfamily||-
hsa-miR-1293	ENST00000422373	ENSG00000196924	FLNA	0.748712	0.0325687	-||Immunoglobulin-like fold||Immunoglobulin E-set||CH domain superfamily||Filamin/ABP280 repeat-like||Filamin A||Filamin/ABP280 repeat||Actinin-type actin-binding domain, conserved site||Calponin homology domain
hsa-miR-1293	ENST00000443863	ENSG00000073803	MAP3K13	-0.75009	0.0320723	Serine/threonine-protein kinase, active site||-||Serine-threonine/tyrosine-protein kinase, catalytic domain||Protein kinase domain||Mitogen-activated protein kinase kinase kinase 12/13||Mitogen-activated protein kinase kinase kinase 13||Protein kinase-like domain superfamily
hsa-miR-1293	ENST00000451343	ENSG00000168477	TNXB	0.857762	0.00644867	EGF-like domain, extracellular||EGF-like, conserved site||Fibronectin type III superfamily||Fibrinogen, alpha/beta/gamma chain, C-terminal globular domain||Tenascin-X||-||Immunoglobulin-like fold||Fibrinogen-like, C-terminal||Fibronectin type III||Fibrinogen, conserved site||EGF-like domain
hsa-miR-1293	ENST00000464076	ENSG00000105649	RAB3A	0.802066	0.0166225	Small GTPase superfamily||Small GTP-binding protein domain||Rab3||P-loop containing nucleoside triphosphate hydrolase
hsa-miR-1293	ENST00000575070	ENSG00000183549	ACSM5	-0.735307	0.0376458	AMP-binding enzyme, C-terminal domain||AMP-dependent synthetase/ligase||-||AMP-binding, conserved site
hsa-miR-1293	ENST00000600492	ENSG00000171105	INSR	-0.766501	0.0265137	Protein kinase-like domain superfamily||Furin-like cysteine-rich domain||Tyrosine-protein kinase, catalytic domain||Receptor L-domain superfamily||Tyrosine-protein kinase, insulin-like receptor||Serine-threonine/tyrosine-protein kinase, catalytic domain||Protein kinase domain||Furin-like repeat||Receptor L-domain||Tyrosine-protein kinase, receptor class II, conserved site||Growth factor receptor …
hsa-miR-1293	ENST00000611016	ENSG00000168477	TNXB	0.806563	0.0155713	EGF-like domain, extracellular||EGF-like, conserved site||Fibronectin type III superfamily||Fibrinogen, alpha/beta/gamma chain, C-terminal globular domain||Tenascin-X||-||Immunoglobulin-like fold||Fibrinogen-like, C-terminal||Fibronectin type III||Fibrinogen, conserved site||EGF-like domain
hsa-miR-1293	ENST00000614293	ENSG00000107331	ABCA2	-0.761208	0.0282354	ABC transporter-like||AAA+ ATPase domain||P-loop containing nucleoside triphosphate hydrolase||ABC transporter A||-||ABC transporter, conserved site
hsa-miR-1293	ENST00000617288	ENSG00000006534	ALDH3B1	0.833817	0.010091	Aldehyde dehydrogenase, cysteine active site||Aldehyde dehydrogenase, N-terminal||Aldehyde dehydrogenase, glutamic acid active site||-||Aldehyde/histidinol dehydrogenase||Aldehyde dehydrogenase domain||Aldehyde dehydrogenase, C-terminal||Aldehyde dehydrogenase NAD(P)-dependent
hsa-miR-1293	ENST00000647633	ENSG00000168477	TNXB	0.851207	0.00734384	EGF-like domain, extracellular||EGF-like, conserved site||Fibronectin type III superfamily||Fibrinogen, alpha/beta/gamma chain, C-terminal globular domain||Tenascin-X||-||Immunoglobulin-like fold||Fibrinogen-like, C-terminal||Fibronectin type III||Fibrinogen, conserved site||EGF-like domain
hsa-miR-1295b-3p	ENST00000372530	ENSG00000124574	ABCC10	-0.737199	0.036902	ABC transporter type 1, transmembrane domain||ABC transporter type 1, transmembrane domain superfamily||ABC transporter-like||AAA+ ATPase domain||P-loop containing nucleoside triphosphate hydrolase||ABC transporter, conserved site
hsa-miR-1295b-3p	ENST00000557370	ENSG00000100714	MTHFD1	0.89212	0.00289032	Formate-tetrahydrofolate ligase, FTHFS, conserved site||Tetrahydrofolate dehydrogenase/cyclohydrolase, catalytic domain||Tetrahydrofolate dehydrogenase/cyclohydrolase, conserved site||Tetrahydrofolate dehydrogenase/cyclohydrolase, NAD(P)-binding domain||Tetrahydrofolate dehydrogenase/cyclohydrolase||NAD(P)-binding domain superfamily||Formate-tetrahydrofolate ligase, FTHFS||P-loop containing nucle…
hsa-miR-1295b-5p	ENST00000326039	ENSG00000139835	GRTP1	0.727688	0.0407337	Rab-GTPase-TBC domain||Rab-GTPase-TBC domain superfamily
hsa-miR-1295b-5p	ENST00000354903	ENSG00000179094	PER1	0.894278	0.00272491	-||PAS fold-3||Period circadian-like, C-terminal||PAS domain||PAS domain superfamily
hsa-miR-1295b-5p	ENST00000392550	ENSG00000073350	LLGL2	0.810683	0.0146459	WD40 repeat, conserved site||WD40/YVTN repeat-like-containing domain superfamily||-||Lethal(2) giant larvae protein||Lethal giant larvae homologue 2||WD40-repeat-containing domain||WD40-repeat-containing domain superfamily||WD40 repeat
hsa-miR-1295b-5p	ENST00000398558	ENSG00000161091	MFSD12	-0.710576	0.0482152	MFS transporter superfamily||-||Major facilitator superfamily domain
hsa-miR-1304-5p	ENST00000246792	ENSG00000126458	RRAS	0.715956	0.0457806	Small GTPase superfamily||Small GTPase superfamily, Ras-type||Small GTP-binding protein domain||P-loop containing nucleoside triphosphate hydrolase
hsa-miR-1304-5p	ENST00000262304	ENSG00000008710	PKD1	0.714652	0.0463634	Immunoglobulin-like fold||PLAT/LH2 domain superfamily||Polycystic kidney disease type 1 protein||C-type lectin-like/link domain superfamily||PKD/Chitinase domain||Leucine-rich repeat N-terminal domain||Leucine-rich repeat||Carbohydrate-binding WSC||-||Cysteine-rich flanking region, C-terminal||Polycystin cation channel||C-type lectin fold||PKD domain superfamily||PLAT/LH2 domain||REJ domain||Poly…
hsa-miR-1304-5p	ENST00000265403	ENSG00000109181	UGT2B10	-0.80027	0.0170544	UDP-glucuronosyl/UDP-glucosyltransferase||UDP-glycosyltransferase family, conserved site
hsa-miR-1304-5p	ENST00000268150	ENSG00000140545	MFGE8	0.833323	0.0101773	Lactadherin||Coagulation factor 5/8 C-terminal domain||EGF-like, conserved site||EGF-like domain||-||Galactose-binding-like domain superfamily
hsa-miR-1304-5p	ENST00000268151	ENSG00000140545	MFGE8	0.711439	0.0478195	Lactadherin||Coagulation factor 5/8 C-terminal domain||EGF-like, conserved site||EGF-like domain||-||Galactose-binding-like domain superfamily
hsa-miR-1304-5p	ENST00000275767	ENSG00000146859	TMEM140	-0.897778	0.00246983	TM140 protein family
hsa-miR-1304-5p	ENST00000285116	ENSG00000154839	SKA1	0.784341	0.0211942	Spindle and kinetochore-associated protein 1
hsa-miR-1304-5p	ENST00000301336	ENSG00000167705	RILP	-0.914391	0.00146956	Rab interacting lysosomal protein, dimerization domain||RH1 domain||JNK/Rab-associated protein-1, N-terminal||RH2 domain
hsa-miR-1304-5p	ENST00000312475	ENSG00000259494	MRPL46	-0.788923	0.0199457	Mitochondrial ribosomal protein L46 NUDIX||NUDIX hydrolase-like domain superfamily||Ribosomal protein L46||-
hsa-miR-1304-5p	ENST00000326961	ENSG00000165996	HACD1	0.907536	0.0018418	Protein-tyrosine phosphatase-like, PTPLA||-
hsa-miR-1304-5p	ENST00000330475	ENSG00000185761	ADAMTSL5	0.894943	0.00267517	ADAM-TS Spacer 1||Thrombospondin type-1 (TSP1) repeat||Netrin module, non-TIMP type||Thrombospondin type-1 (TSP1) repeat superfamily||Netrin domain||Tissue inhibitor of metalloproteinases-like, OB-fold
hsa-miR-1304-5p	ENST00000367762	ENSG00000120370	GORAB	0.728312	0.0404751	RAB6-interacting golgin||-
hsa-miR-1304-5p	ENST00000372237	ENSG00000126106	TMEM53	-0.806098	0.015678	Protein of unknown function DUF829, TMEM53||Alpha/Beta hydrolase fold||-
hsa-miR-1304-5p	ENST00000393043	ENSG00000141367	CLTC	0.889175	0.00312636	Clathrin, heavy chain/VPS, 7-fold repeat||Clathrin heavy chain, N-terminal||Clathrin, heavy chain||-||Tetratricopeptide-like helical domain superfamily||Armadillo-type fold||Clathrin, heavy chain, linker, core motif||Clathrin, heavy chain, propeller repeat
hsa-miR-1304-5p	ENST00000398391	ENSG00000166263	STXBP4	0.955537	0.000212484	-||WW domain||PDZ domain||PDZ superfamily||EF-hand domain pair||WW domain superfamily
hsa-miR-1304-5p	ENST00000413272	ENSG00000189233	NUGGC	-0.77325	0.0244143	P-loop containing nucleoside triphosphate hydrolase||-||Dynamin superfamily
hsa-miR-1304-5p	ENST00000436380	ENSG00000196642	RABL6	0.805939	0.0157146	Small GTPase superfamily||-||P-loop containing nucleoside triphosphate hydrolase
hsa-miR-1304-5p	ENST00000555347	ENSG00000170345	FOS	-0.809162	0.0149835	c-Fos/v-Fos||AP-1 transcription factor||Basic-leucine zipper domain
hsa-miR-1304-5p	ENST00000599836	ENSG00000235106	BRD3OS	0.745495	0.0337464	-
hsa-miR-132-5p	ENST00000332503	ENSG00000182742	HOXB4	0.91163	0.00161295	Homeobox domain, metazoa||Homeobox domain||Homeobox, conserved site||Homeobox protein, antennapedia type||Homeobox protein, antennapedia type, conserved site||Homeobox-like domain superfamily
hsa-miR-139-3p	ENST00000228945	ENSG00000111348	ARHGDIB	0.903055	0.00211541	Rho GDP-dissociation inhibitor domain superfamily||Immunoglobulin E-set||Rho protein GDP-dissociation inhibitor
hsa-miR-139-3p	ENST00000313421	ENSG00000013725	CD6	0.864527	0.0056014	SRCR-like domain||-||SRCR domain||SRCR-like domain superfamily
hsa-miR-139-3p	ENST00000317310	ENSG00000161649	CD300LG	0.815177	0.0136766	Immunoglobulin-like domain||Immunoglobulin-like domain superfamily||Immunoglobulin-like fold||Immunoglobulin V-set domain||Immunoglobulin subtype
hsa-miR-139-3p	ENST00000342063	ENSG00000188305	PEAK3	0.876492	0.00428457	-
hsa-miR-139-3p	ENST00000367819	ENSG00000143185	XCL2	0.841804	0.00876035	Chemokine interleukin-8-like superfamily||Chemokine interleukin-8-like domain||C chemokine
hsa-miR-139-3p	ENST00000374022	ENSG00000169562	GJB1	0.980618	1.7938e-05	Gap junction protein, cysteine-rich domain||Connexin, conserved site||Connexin, N-terminal||Gap junction beta-1 protein (Cx32)||Connexin, N-terminal domain superfamily||Connexin
hsa-miR-139-3p	ENST00000383786	ENSG00000206561	COLQ	0.989068	3.23969e-06	Collagen triple helix repeat||Myxococcus cysteine-rich repeat
hsa-miR-139-3p	ENST00000583140	ENSG00000266714	MYO15B	0.890563	0.00301359	MyTH4 domain superfamily||Myosin head, motor domain||MYO15B, SH3 domain||P-loop containing nucleoside triphosphate hydrolase||FERM central domain||FERM superfamily, second domain||PH-like domain superfamily||Band 4.1 domain||SH3 domain||-||IQ motif, EF-hand binding site||FERM domain||MyTH4 domain||SH3-like domain superfamily||Kinesin motor domain superfamily
hsa-miR-139-5p	ENST00000426335	ENSG00000149182	ARFGAP2	0.972509	5.08786e-05	Arf GTPase activating protein||ARFGAP/RecO-like zinc finger||-||ArfGAP domain superfamily
hsa-miR-143-5p	ENST00000216733	ENSG00000100842	EFS	0.972216	5.2508e-05	CAS family, C-terminal||CAS family||SH3 domain||Embryonal Fyn-associated substrate, SH3 domain||SH3-like domain superfamily
hsa-miR-143-5p	ENST00000222254	ENSG00000105647	PIK3R2	0.909247	0.00174374	Rho GTPase-activating protein domain||PI3K p85/p55 subunit||PI3K p85 subunit, C-terminal SH2 domain||SH2 domain superfamily||SH3 domain||Phosphatidylinositol 3-kinase regulatory subunit beta, SH3 domain||SH2 domain||-||Rho GTPase activation protein||SH3-like domain superfamily||PI3K p85 subunit, inter-SH2 domain||PI3K p85 subunit, N-terminal SH2 domain
hsa-miR-143-5p	ENST00000272286	ENSG00000143921	ABCG8	-0.751341	0.0316255	P-loop containing nucleoside triphosphate hydrolase||ABC transporter, conserved site||ABC-2 type transporter||ABC transporter-like
hsa-miR-143-5p	ENST00000273067	ENSG00000144583	2019-03-04	0.849576	0.00757818	E3 ubiquitin-protein ligase MARCH-like||Zinc finger, RING-CH-type||Zinc finger, RING/FYVE/PHD-type
hsa-miR-143-5p	ENST00000275766	ENSG00000146858	ZC3HAV1L	0.877749	0.00415918	Winged helix-like DNA-binding domain superfamily||Zinc finger CCCH-type antiviral protein 1-like
hsa-miR-143-5p	ENST00000294599	ENSG00000162591	MEGF6	0.87268	0.00467964	Laminin EGF domain||EMI domain||Growth factor receptor cysteine-rich domain superfamily||EGF-like, conserved site||EGF-like calcium-binding, conserved site||-||EGF-like calcium-binding domain||EGF-type aspartate/asparagine hydroxylation site||EGF-like domain
hsa-miR-143-5p	ENST00000299157	ENSG00000166130	IKBIP	0.836392	0.00964905	Inhibitor of nuclear factor kappa-B kinase-interacting protein
hsa-miR-143-5p	ENST00000301019	ENSG00000167513	CDT1	0.826299	0.0114546	CDT1 Geminin-binding domain-like||DNA replication factor Cdt1, C-terminal||Winged helix DNA-binding domain superfamily
hsa-miR-143-5p	ENST00000306077	ENSG00000170876	TMEM43	0.938692	0.00054993	-||Transmembrane protein 43 family
hsa-miR-143-5p	ENST00000310775	ENSG00000140525	FANCI	0.729625	0.0399347	-||FANCI solenoid 1 domain||FANCI solenoid 3 domain||FANCI helical domain 1||Fanconi anemia group I protein||FANCI solenoid 1 cap||FANCI solenoid 4 domain||FANCI solenoid 2 domain||FANCI helical domain 2
hsa-miR-143-5p	ENST00000313695	ENSG00000116584	ARHGEF2	0.782579	0.021687	ARHGEF2, PH domain||-||Protein kinase C-like, phorbol ester/diacylglycerol-binding domain||Pleckstrin homology domain||Dbl homology (DH) domain||Dbl homology (DH) domain superfamily||PH-like domain superfamily
hsa-miR-143-5p	ENST00000319854	ENSG00000164403	SHROOM1	-0.727566	0.0407842	Shroom family||Apx/Shrm Domain 1||Apx/Shrm Domain 2
hsa-miR-143-5p	ENST00000326303	ENSG00000177465	ACOT4	-0.77724	0.0232234	Acyl-CoA thioester hydrolase/bile acid-CoA amino acid N-acetyltransferase||Acyl-CoA thioesterase, long chain||Alpha/Beta hydrolase fold||BAAT/Acyl-CoA thioester hydrolase C-terminal
hsa-miR-143-5p	ENST00000330062	ENSG00000182054	IDH2	-0.847308	0.00791192	-||Isocitrate dehydrogenase NADP-dependent||Isopropylmalate dehydrogenase-like domain||Isocitrate/isopropylmalate dehydrogenase, conserved site
hsa-miR-143-5p	ENST00000336498	ENSG00000071205	ARHGAP10	0.879033	0.00403352	GRAF2, SH3 domain||Rho GTPase activation protein||SH3-like domain superfamily||Pleckstrin homology domain||SH3 domain||Rho GTPase-activating protein 10||AH/BAR domain superfamily||Rho GTPase-activating protein domain||PH-like domain superfamily
hsa-miR-143-5p	ENST00000342526	ENSG00000187546	AGMO	-0.728498	0.0403986	-||Fatty acid hydroxylase
hsa-miR-143-5p	ENST00000343380	ENSG00000101412	E2F1	0.79105	0.0193821	Winged helix DNA-binding domain superfamily||E2F Family||E2F-DP heterodimerization region||Winged helix-like DNA-binding domain superfamily||E2F/DP family, winged-helix DNA-binding domain||E2F transcription factor, CC-MB domain
hsa-miR-143-5p	ENST00000343605	ENSG00000100036	SLC35E4	0.755192	0.0302741	Sugar phosphate transporter domain
hsa-miR-143-5p	ENST00000345664	ENSG00000120334	CENPL	0.877853	0.00414891	Centromere subunit L
hsa-miR-143-5p	ENST00000348706	ENSG00000138777	PPA2	0.890475	0.00302064	Inorganic pyrophosphatase superfamily||-||Inorganic pyrophosphatase
hsa-miR-143-5p	ENST00000349243	ENSG00000144891	AGTR1	-0.810424	0.014703	Angiotensin II receptor family||GPCR, rhodopsin-like, 7TM||G protein-coupled receptor, rhodopsin-like||Angiotensin II receptor type 1
hsa-miR-143-5p	ENST00000351354	ENSG00000100842	EFS	0.732442	0.0387898	CAS family, C-terminal||CAS family||SH3 domain||Embryonal Fyn-associated substrate, SH3 domain||SH3-like domain superfamily
hsa-miR-143-5p	ENST00000356575	ENSG00000162591	MEGF6	0.863912	0.00567527	Laminin EGF domain||EMI domain||Growth factor receptor cysteine-rich domain superfamily||EGF-like, conserved site||EGF-like calcium-binding, conserved site||-||EGF-like calcium-binding domain||EGF-type aspartate/asparagine hydroxylation site||EGF-like domain
hsa-miR-143-5p	ENST00000358747	ENSG00000225697	SLC26A6	0.961847	0.0001349	Solute carrier family 26 member 6||-||SLC26A/SulP transporter domain||SLC26A/SulP transporter||Sulphate anion transporter, conserved site||STAS domain superfamily||STAS domain
hsa-miR-143-5p	ENST00000360467	ENSG00000134871	COL4A2	0.88398	0.00357241	Collagen triple helix repeat||Collagen IV, non-collagenous||C-type lectin fold||Collagen IV, non-collagenous domain superfamily||-
hsa-miR-143-5p	ENST00000361175	ENSG00000198682	PAPSS2	0.936497	0.00061011	Sulphate adenylyltransferase catalytic domain||P-loop containing nucleoside triphosphate hydrolase||Adenylyl-sulfate kinase||ATP-sulfurylase PUA-like domain||PUA-like superfamily||Sulphate adenylyltransferase||Rossmann-like alpha/beta/alpha sandwich fold
hsa-miR-143-5p	ENST00000361247	ENSG00000116584	ARHGEF2	0.726364	0.0412853	ARHGEF2, PH domain||-||Protein kinase C-like, phorbol ester/diacylglycerol-binding domain||Pleckstrin homology domain||Dbl homology (DH) domain||Dbl homology (DH) domain superfamily||PH-like domain superfamily
hsa-miR-143-5p	ENST00000366216	ENSG00000213923	CSNK1E	0.840146	0.00902687	Serine/threonine-protein kinase, active site||-||Protein kinase domain||Protein kinase-like domain superfamily||Protein kinase, ATP binding site
hsa-miR-143-5p	ENST00000369145	ENSG00000159164	SV2A	0.893104	0.00281409	Sugar transporter, conserved site||Major facilitator, sugar transporter-like||Major facilitator superfamily||Synaptic vesicle protein SV2||MFS transporter superfamily||Major facilitator superfamily domain||Pentapeptide repeat
hsa-miR-143-5p	ENST00000370151	ENSG00000166171	DPCD	0.957226	0.000189424	Protein DPCD
hsa-miR-143-5p	ENST00000371270	ENSG00000138115	CYP2C8	-0.739882	0.0358626	Cytochrome P450 superfamily||Cytochrome P450||Cytochrome P450, E-class, group I||-||Cytochrome P450, conserved site
hsa-miR-143-5p	ENST00000372577	ENSG00000095319	NUP188	0.914717	0.00145323	Armadillo-type fold||Nucleoporin Nup188
hsa-miR-143-5p	ENST00000375766	ENSG00000162458	FBLIM1	0.80337	0.0163132	-||Zinc finger, LIM-type
hsa-miR-143-5p	ENST00000375826	ENSG00000116771	AGMAT	-0.829216	0.0109125	Ureohydrolase||Ureohydrolase domain superfamily||Agmatinase-related||Ureohydrolase, manganese-binding site
hsa-miR-143-5p	ENST00000378228	ENSG00000152463	OLAH	0.936681	0.000604898	Thioesterase type II, NRPS/PKS/S-FAS||Alpha/Beta hydrolase fold||Thioesterase
hsa-miR-143-5p	ENST00000381848	ENSG00000214456	PLIN5	-0.834426	0.00998538	-||Perilipin
hsa-miR-143-5p	ENST00000392951	ENSG00000149591	TAGLN	0.898222	0.00243861	Smooth muscle protein/calponin||Calponin homology domain||Transgelin||CH domain superfamily||Calponin repeat
hsa-miR-143-5p	ENST00000394048	ENSG00000139641	ESYT1	0.805634	0.015785	C2 domain superfamily||Extended synaptotagmin, C2B domain||Synaptotagmin, SMP domain||Synaptotagmin-like mitochondrial-lipid-binding domain||C2 domain||Extended synaptotagmin, C-terminal C2 domain||Extended synaptotagmin, C2A domain
hsa-miR-143-5p	ENST00000397356	ENSG00000063854	HAGH	-0.73643	0.0372034	Hydroxyacylglutathione hydrolase, C-terminal domain||Hydroxyacylglutathione hydrolase||Metallo-beta-lactamase||Hydroxyacylglutathione hydrolase, MBL domain||Ribonuclease Z/Hydroxyacylglutathione hydrolase-like
hsa-miR-143-5p	ENST00000400024	ENSG00000135100	HNF1A	-0.860826	0.00605537	Hepatocyte nuclear factor 1, N-terminal||Homeobox-like domain superfamily||Hepatocyte nuclear factor 1, beta isoform, C-terminal||Hepatocyte nuclear factor 1||Homeobox domain||Hepatocyte nuclear factor 1, N-terminal domain superfamily||Hepatocyte nuclear factor 1, alpha isoform C-terminal||-||Lambda repressor-like, DNA-binding domain superfamily
hsa-miR-143-5p	ENST00000413272	ENSG00000189233	NUGGC	-0.81628	0.0134451	P-loop containing nucleoside triphosphate hydrolase||-||Dynamin superfamily
hsa-miR-143-5p	ENST00000419060	ENSG00000187024	PTRH1	0.763052	0.027628	-||Peptidyl-tRNA hydrolase superfamily||Peptidyl-tRNA hydrolase, conserved site||Peptidyl-tRNA hydrolase
hsa-miR-143-5p	ENST00000449337	ENSG00000069667	RORA	-0.894759	0.00268889	Nuclear receptor ROR||Nuclear hormone receptor||Nuclear hormone receptor, ligand-binding domain||Nuclear hormone receptor-like domain superfamily||Zinc finger, nuclear hormone receptor-type||Zinc finger, NHR/GATA-type||-
hsa-miR-143-5p	ENST00000453321	ENSG00000164953	TMEM67	0.825923	0.0115257	Growth factor receptor cysteine-rich domain superfamily||Meckelin||-
hsa-miR-143-5p	ENST00000462460	ENSG00000116584	ARHGEF2	0.892664	0.00284801	ARHGEF2, PH domain||-||Protein kinase C-like, phorbol ester/diacylglycerol-binding domain||Pleckstrin homology domain||Dbl homology (DH) domain||Dbl homology (DH) domain superfamily||PH-like domain superfamily
hsa-miR-143-5p	ENST00000550488	ENSG00000161791	FMNL3	0.805452	0.0158271	Formin, FH2 domain||Armadillo-like helical||Formin-like protein 3||Formin, GTPase-binding domain||Formin, FH3 domain||Rho GTPase-binding/formin homology 3 (GBD/FH3) domain||Armadillo-type fold
hsa-miR-143-5p	ENST00000562958	ENSG00000064666	CNN2	0.937994	0.000568612	Calponin homology domain||Smooth muscle protein/calponin||CH domain superfamily||Calponin/LIMCH1||Calponin-2||Calponin repeat||-
hsa-miR-143-5p	ENST00000579663	ENSG00000172782	FADS6	-0.727974	0.040615	-||Fatty acid desaturase domain
hsa-miR-143-5p	ENST00000588258	ENSG00000131944	FAAP24	0.815825	0.0135404	Fanconi anemia-associated protein of 24kDa||RuvA domain 2-like||-
hsa-miR-143-5p	ENST00000601498	ENSG00000042753	AP2S1	0.935734	0.000631992	Longin-like domain superfamily||AP complex, mu/sigma subunit||Clathrin adaptor complex, small chain||AP-2 complex subunit sigma||Adaptor protein complex, sigma subunit
hsa-miR-143-5p	ENST00000621943	ENSG00000066322	ELOVL1	0.791849	0.0191731	ELO family, conserved site||Elongation of very long chain fatty acids protein 1||ELO family
hsa-miR-145-3p	ENST00000279263	ENSG00000149809	TM7SF2	-0.803529	0.0162758	Sterol reductase, conserved site||Ergosterol biosynthesis ERG4/ERG24||-
hsa-miR-145-3p	ENST00000312358	ENSG00000072195	SPEG	0.964769	0.000106455	Serine/threonine-protein kinase, active site||Protein kinase-like domain superfamily||Fibronectin type III superfamily||Immunoglobulin-like fold||-||Fibronectin type III||Serine/threonine protein kinase, striated muscle-specific||Immunoglobulin subtype 2||Immunoglobulin subtype||Protein kinase, ATP binding site||Immunoglobulin-like domain||Immunoglobulin I-set||IQ motif, EF-hand binding site||Pro…
hsa-miR-145-3p	ENST00000412055	ENSG00000163704	PRRT3	0.800532	0.0169911	-
hsa-miR-145-3p	ENST00000614032	ENSG00000188338	SLC38A3	-0.815299	0.0136509	Amino acid transporter, transmembrane domain||-
hsa-miR-145-5p	ENST00000268043	ENSG00000140451	PIF1	0.805497	0.0158166	DNA helicase||P-loop containing nucleoside triphosphate hydrolase||DNA helicase Pif1-like
hsa-miR-145-5p	ENST00000306385	ENSG00000168487	BMP1	0.961127	0.000142611	Metallopeptidase, catalytic domain superfamily||Spermadhesin, CUB domain superfamily||EGF-like, conserved site||Peptidase M12A||Growth factor receptor cysteine-rich domain superfamily||CUB domain||-||EGF-like calcium-binding, conserved site||Bone morphogenetic protein 1/tolloid-like protein||EGF-like calcium-binding domain||Tolloid/BMP1 peptidase domain||EGF-like domain||Peptidase, metallopeptida…
hsa-miR-145-5p	ENST00000339986	ENSG00000197472	ZNF695	0.964955	0.000104791	Zinc finger C2H2-type||Zinc finger C2H2 superfamily||-||KRAB domain superfamily||Krueppel-associated box
hsa-miR-145-5p	ENST00000395139	ENSG00000068001	HYAL2	0.800219	0.0170668	Aldolase-type TIM barrel||Glycoside hydrolase superfamily||Hyaluronidase
hsa-miR-145-5p	ENST00000525815	ENSG00000110660	SLC35F2	0.877193	0.00421427	-||Solute carrier family 35 member SLC35F1/F2/F6
hsa-miR-145-5p	ENST00000625377	ENSG00000196275	GTF2IRD2	-0.766848	0.0264029	GTF2I-like repeat superfamily||GTF2I-like repeat||Ribonuclease H-like superfamily||-
hsa-miR-1468-5p	ENST00000420591	ENSG00000162804	SNED1	0.842795	0.00860351	EGF-like calcium-binding domain||EGF-like calcium-binding, conserved site||Immunoglobulin-like fold||Fibronectin type III||EGF-type aspartate/asparagine hydroxylation site||Sushi/SCR/CCP domain||EGF-like domain||Growth factor receptor cysteine-rich domain superfamily||EGF-like, conserved site||Fibronectin type III superfamily||Sushi/SCR/CCP superfamily||NIDO domain
hsa-miR-1468-5p	ENST00000552692	ENSG00000135404	CD63	-0.783711	0.0213696	Tetraspanin, EC2 domain superfamily||-||Tetraspanin||Tetraspanin/Peripherin||Tetraspanin, conserved site
hsa-miR-148a-3p	ENST00000017003	ENSG00000015532	XYLT2	-0.731898	0.0390093	Xylosyltransferase||Glycosyl transferase, family 14||-
hsa-miR-148a-3p	ENST00000305544	ENSG00000172037	LAMB2	-0.723646	0.0424321	EGF-like, conserved site||EGF-like domain||Laminin, N-terminal domain superfamily||Laminin IV type B||Laminin EGF domain||Laminin, N-terminal
hsa-miR-149-5p	ENST00000223357	ENSG00000106624	AEBP1	0.856569	0.00660606	Galactose-binding-like domain superfamily||AEBP1/CPX, carboxypeptidase domain||-||Carboxypeptidase-like, regulatory domain superfamily||Coagulation factor 5/8 C-terminal domain||Peptidase M14, carboxypeptidase A
hsa-miR-149-5p	ENST00000232974	ENSG00000114853	ZBTB47	0.935485	0.000639238	SKP1/BTB/POZ domain superfamily||Zinc finger C2H2-type||Zinc finger C2H2 superfamily||BTB/POZ domain
hsa-miR-149-5p	ENST00000233242	ENSG00000084674	APOB	-0.767098	0.0263236	Vitellinogen, beta-sheet N-terminal||Lipid transport, open beta-sheet||Lipid transport protein, N-terminal||Vitellinogen, open beta-sheet||Apolipoprotein B100 C-terminal||Armadillo-type fold||Lipovitellin-phosvitin complex, superhelical domain||Lipid transport protein, beta-sheet shell
hsa-miR-149-5p	ENST00000242592	ENSG00000122971	ACADS	-0.777916	0.0230251	Acyl-CoA dehydrogenase/oxidase C-terminal||Acyl-CoA dehydrogenase, conserved site||Acyl-CoA dehydrogenase/oxidase, N-terminal and middle domain superfamily||Acyl-CoA oxidase/dehydrogenase, central domain||Acyl-CoA dehydrogenase-like, C-terminal||Acyl-CoA dehydrogenase/oxidase, N-terminal||Acyl-CoA dehydrogenase/oxidase, N-terminal domain superfamily
hsa-miR-149-5p	ENST00000246117	ENSG00000125912	NCLN	0.931055	0.000777515	-||Nicalin||Peptidase M28
hsa-miR-149-5p	ENST00000260598	ENSG00000138030	KHK	-0.732673	0.0386968	Ketohexokinase||Ribokinase-like||Carbohydrate kinase PfkB
hsa-miR-149-5p	ENST00000264249	ENSG00000115526	CHST10	0.718408	0.044696	Sulfotransferase||Carbohydrate sulfotransferase 8-10
hsa-miR-149-5p	ENST00000279178	ENSG00000149742	SLC22A9	-0.724924	0.0418906	-||Major facilitator superfamily domain||Major facilitator superfamily||MFS transporter superfamily
hsa-miR-149-5p	ENST00000290510	ENSG00000110811	P3H3	0.915626	0.00140822	Prolyl 4-hydroxylase, alpha subunit||Oxoglutarate/iron-dependent dioxygenase
hsa-miR-149-5p	ENST00000291294	ENSG00000160013	PTGIR	0.945814	0.000381745	Prostacyclin (prostanoid IP) receptor||Prostanoid receptor||G protein-coupled receptor, rhodopsin-like||GPCR, rhodopsin-like, 7TM
hsa-miR-149-5p	ENST00000294964	ENSG00000162878	PKDCC	0.853829	0.00697678	FAM69, protein-kinase domain||-||Protein kinase domain||Protein kinase-like domain superfamily
hsa-miR-149-5p	ENST00000296233	ENSG00000163884	KLF15	-0.821217	0.0124392	Zinc finger C2H2 superfamily||Zinc finger C2H2-type
hsa-miR-149-5p	ENST00000301019	ENSG00000167513	CDT1	0.731629	0.0391179	CDT1 Geminin-binding domain-like||DNA replication factor Cdt1, C-terminal||Winged helix DNA-binding domain superfamily
hsa-miR-149-5p	ENST00000301264	ENSG00000167657	DAPK3	0.95131	0.000278146	Serine/threonine-protein kinase, active site||Protein kinase domain||Protein kinase, ATP binding site||Protein kinase-like domain superfamily
hsa-miR-149-5p	ENST00000306149	ENSG00000172346	CSDC2	0.782892	0.021599	Cold shock domain||Nucleic acid-binding, OB-fold||Cold-shock conserved site||Cold-shock protein, DNA-binding
hsa-miR-149-5p	ENST00000312358	ENSG00000072195	SPEG	0.838973	0.00921846	Serine/threonine-protein kinase, active site||Protein kinase-like domain superfamily||Fibronectin type III superfamily||Immunoglobulin-like fold||-||Fibronectin type III||Serine/threonine protein kinase, striated muscle-specific||Immunoglobulin subtype 2||Immunoglobulin subtype||Protein kinase, ATP binding site||Immunoglobulin-like domain||Immunoglobulin I-set||IQ motif, EF-hand binding site||Pro…
hsa-miR-149-5p	ENST00000312553	ENSG00000174348	PODN	0.880149	0.00392636	Leucine-rich repeat||Leucine-rich repeat, typical subtype||Leucine rich repeat 5||Leucine-rich repeat domain superfamily||Leucine-rich repeat N-terminal domain
hsa-miR-149-5p	ENST00000313669	ENSG00000160963	COL26A1	-0.825754	0.0115578	Collagen triple helix repeat||EMI domain
hsa-miR-149-5p	ENST00000322266	ENSG00000102882	MAPK3	0.749474	0.0322934	Protein kinase-like domain superfamily||Protein kinase, ATP binding site||Mitogen-activated protein (MAP) kinase, conserved site||Protein kinase domain||-||Serine/threonine-protein kinase, active site||Mitogen-activated protein (MAP) kinase, ERK1/2
hsa-miR-149-5p	ENST00000323372	ENSG00000179761	PIPOX	-0.788777	0.0199848	Sarcosine oxidase, monomeric||FAD dependent oxidoreductase||FAD/NAD(P)-binding domain superfamily
hsa-miR-149-5p	ENST00000325509	ENSG00000178860	MSC	0.843247	0.00853256	Helix-loop-helix DNA-binding domain superfamily||Myc-type, basic helix-loop-helix (bHLH) domain
hsa-miR-149-5p	ENST00000326577	ENSG00000006327	TNFRSF12A	0.792397	0.0190304	-||Tumour necrosis factor receptor 12
hsa-miR-149-5p	ENST00000330315	ENSG00000183770	FOXL2	0.95194	0.000267612	Winged helix-like DNA-binding domain superfamily||Fork head domain conserved site 2||Fork head domain conserved site1||Fork head domain||Winged helix DNA-binding domain superfamily
hsa-miR-149-5p	ENST00000335181	ENSG00000067225	PKM	0.917393	0.00132337	Pyruvate kinase||-||Pyruvate kinase, active site||Pyruvate kinase, insert domain superfamily||Pyruvate kinase-like, insert domain superfamily||Pyruvate kinase, C-terminal domain superfamily||Pyruvate/Phosphoenolpyruvate kinase-like domain superfamily||Pyruvate kinase, C-terminal||Pyruvate kinase, barrel
hsa-miR-149-5p	ENST00000335953	ENSG00000109906	ZBTB16	-0.71657	0.0455077	SKP1/BTB/POZ domain superfamily||-||Zinc finger C2H2 superfamily||BTB/POZ domain||Zinc finger C2H2-type
hsa-miR-149-5p	ENST00000338343	ENSG00000099364	FBXL19	0.873946	0.00454589	Zinc finger, PHD-type, conserved site||Leucine-rich repeat, cysteine-containing subtype||F-box domain||Leucine-rich repeat domain superfamily||Zinc finger, FYVE/PHD-type||Zinc finger, CXXC-type||-||Zinc finger, PHD-type||Zinc finger, PHD-finger||Zinc finger, RING/FYVE/PHD-type
hsa-miR-149-5p	ENST00000342879	ENSG00000089327	FXYD5	0.749877	0.0321486	Ion-transport regulator, FXYD motif||-
hsa-miR-149-5p	ENST00000348286	ENSG00000088305	DNMT3B	0.749474	0.0322934	DNA methylase, C-5 cytosine-specific, active site||C-5 cytosine methyltransferase||PWWP domain||ADD domain||DNA (cytosine-5)-methyltransferase 3B, ADD domain||S-adenosyl-L-methionine-dependent methyltransferase||Zinc finger, FYVE/PHD-type
hsa-miR-149-5p	ENST00000358353	ENSG00000099834	CDHR5	0.741358	0.0352985	-||Cadherin-related family member 5||Cadherin-like||Cadherin conserved site||Cadherin
hsa-miR-149-5p	ENST00000361529	ENSG00000140107	SLC25A47	-0.738865	0.0362543	Mitochondrial substrate/solute carrier||Mitochondrial carrier protein||Mitochondrial carrier domain superfamily
hsa-miR-149-5p	ENST00000369905	ENSG00000138107	ACTR1A	0.927055	0.000918041	Actin/actin-like conserved site||Actin, conserved site||Actin-related protein 1 family||Actin family||-
hsa-miR-149-5p	ENST00000370053	ENSG00000197457	STMN3	0.756733	0.0297437	Stathmin family||Stathmin, conserved site||Stathmin-3||Stathmin superfamily
hsa-miR-149-5p	ENST00000372213	ENSG00000151224	MAT1A	-0.881354	0.00381269	S-adenosylmethionine synthetase, central domain||S-adenosylmethionine synthetase, N-terminal||S-adenosylmethionine synthetase, conserved site||S-adenosylmethionine synthetase, C-terminal||S-adenosylmethionine synthetase||S-adenosylmethionine synthetase superfamily
hsa-miR-149-5p	ENST00000373150	ENSG00000116871	MAP7D1	0.866996	0.00531097	Microtubule-associated protein 7 family
hsa-miR-149-5p	ENST00000373151	ENSG00000116871	MAP7D1	0.889628	0.00308925	Microtubule-associated protein 7 family
hsa-miR-149-5p	ENST00000373203	ENSG00000106991	ENG	0.881327	0.00381523	Zona pellucida domain
hsa-miR-149-5p	ENST00000373312	ENSG00000136830	FAM129B	0.985184	8.04147e-06	Niban-like||Pleckstrin homology domain||PH-like domain superfamily
hsa-miR-149-5p	ENST00000373314	ENSG00000136830	FAM129B	0.899903	0.00232279	Niban-like||Pleckstrin homology domain||PH-like domain superfamily
hsa-miR-149-5p	ENST00000374103	ENSG00000197444	OGDHL	-0.802621	0.0164906	Multifunctional 2-oxoglutarate metabolism enzyme, C-terminal||Transketolase-like, pyrimidine-binding domain||Thiamin diphosphate-binding fold||2-oxoglutarate dehydrogenase E1 component, N-terminal domain||2-oxoglutarate dehydrogenase E1 component||Dehydrogenase, E1 component
hsa-miR-149-5p	ENST00000374170	ENSG00000128805	ARHGAP22	0.875724	0.00436234	Rho GTPase activation protein||Rho GTPase-activating protein domain||Pleckstrin homology domain||PH-like domain superfamily||-
hsa-miR-149-5p	ENST00000375107	ENSG00000204310	AGPAT1	0.93708	0.000593731	Phospholipid/glycerol acyltransferase||1-acyl-sn-glycerol-3-phosphate acyltransferase
hsa-miR-149-5p	ENST00000375244	ENSG00000168477	TNXB	0.761096	0.0282726	EGF-like domain, extracellular||EGF-like, conserved site||Fibronectin type III superfamily||Fibrinogen, alpha/beta/gamma chain, C-terminal globular domain||Tenascin-X||-||Immunoglobulin-like fold||Fibrinogen-like, C-terminal||Fibronectin type III||Fibrinogen, conserved site||EGF-like domain
hsa-miR-149-5p	ENST00000377214	ENSG00000074219	TEAD2	0.762567	0.027787	-||TEA/ATTS domain superfamily||TEA/ATTS domain||Transcriptional enhancer factor, metazoa
hsa-miR-149-5p	ENST00000377702	ENSG00000173264	GPR137	0.810804	0.0146192	Integral membrane protein GPR137||-
hsa-miR-149-5p	ENST00000378330	ENSG00000167522	ANKRD11	0.957689	0.000183411	-||Ankyrin repeat-containing domain superfamily||Ankyrin repeat||Ankyrin repeat-containing domain
hsa-miR-149-5p	ENST00000382512	ENSG00000170801	HTRA3	0.787528	0.0203209	Peptidase S1, PA clan||Insulin-like growth factor-binding protein, IGFBP||Growth factor receptor cysteine-rich domain superfamily||PDZ superfamily||Kazal domain superfamily||Peptidase S1C||PDZ domain||Kazal domain
hsa-miR-149-5p	ENST00000389131	ENSG00000134013	LOXL2	0.944533	0.000409077	Lysyl oxidase, conserved site||-||SRCR-like domain||Lysyl oxidase||SRCR-like domain superfamily||SRCR domain
hsa-miR-149-5p	ENST00000389279	ENSG00000158941	CCAR2	0.848122	0.00779107	Cell cycle and apoptosis regulator protein||S1-like RNA binding domain||Cell cycle and apoptosis regulator protein 2||DBC1/CARP1 catalytically inactive NUDIX hydrolase domain||EF-hand domain pair
hsa-miR-149-5p	ENST00000392996	ENSG00000109906	ZBTB16	-0.735778	0.03746	SKP1/BTB/POZ domain superfamily||-||Zinc finger C2H2 superfamily||BTB/POZ domain||Zinc finger C2H2-type
hsa-miR-149-5p	ENST00000395871	ENSG00000174348	PODN	0.796422	0.0180033	Leucine-rich repeat||Leucine-rich repeat, typical subtype||Leucine rich repeat 5||Leucine-rich repeat domain superfamily||Leucine-rich repeat N-terminal domain
hsa-miR-149-5p	ENST00000404995	ENSG00000137507	LRRC32	0.859571	0.00621461	Leucine-rich repeat, typical subtype||Leucine-rich repeat||Leucine-rich repeat N-terminal domain||Leucine-rich repeat domain superfamily
hsa-miR-149-5p	ENST00000419399	ENSG00000197444	OGDHL	-0.717577	0.0450621	Multifunctional 2-oxoglutarate metabolism enzyme, C-terminal||Transketolase-like, pyrimidine-binding domain||Thiamin diphosphate-binding fold||2-oxoglutarate dehydrogenase E1 component, N-terminal domain||2-oxoglutarate dehydrogenase E1 component||Dehydrogenase, E1 component
hsa-miR-149-5p	ENST00000422840	ENSG00000090863	GLG1	0.866435	0.00537608	Cysteine-rich Golgi apparatus protein 1 repeat||-||Cysteine-rich Golgi apparatus protein 1 repeat, eukaryote
hsa-miR-149-5p	ENST00000426878	ENSG00000071282	LMCD1	0.908857	0.00176582	PET domain||-||PET testin||Zinc finger, LIM-type
hsa-miR-149-5p	ENST00000440411	ENSG00000135473	PAN2	-0.755055	0.0303216	Ubiquitin specific protease domain||Ribonuclease H superfamily||Papain-like cysteine peptidase superfamily||PAN2 domain||PAN2-PAN3 deadenylation complex catalytic subunit PAN2||WD40-repeat-containing domain superfamily||Ribonuclease H-like superfamily||WD40/YVTN repeat-like-containing domain superfamily||Exonuclease, RNase T/DNA polymerase III
hsa-miR-149-5p	ENST00000446773	ENSG00000204564	C6orf136	-0.879706	0.00396867	Protein of unknown function DUF2358||-
hsa-miR-149-5p	ENST00000451343	ENSG00000168477	TNXB	0.954942	0.00022103	EGF-like domain, extracellular||EGF-like, conserved site||Fibronectin type III superfamily||Fibrinogen, alpha/beta/gamma chain, C-terminal globular domain||Tenascin-X||-||Immunoglobulin-like fold||Fibrinogen-like, C-terminal||Fibronectin type III||Fibrinogen, conserved site||EGF-like domain
hsa-miR-149-5p	ENST00000456470	ENSG00000100379	KCTD17	0.745945	0.0335799	BTB/POZ domain||-||SKP1/BTB/POZ domain superfamily||Potassium channel tetramerisation-type BTB domain
hsa-miR-149-5p	ENST00000477708	ENSG00000128805	ARHGAP22	0.908985	0.00175856	Rho GTPase activation protein||Rho GTPase-activating protein domain||Pleckstrin homology domain||PH-like domain superfamily||-
hsa-miR-149-5p	ENST00000486442	ENSG00000119771	KLHL29	0.940887	0.000493771	BTB/POZ domain||Kelch repeat type 1||SKP1/BTB/POZ domain superfamily||BTB-kelch protein||Kelch-type beta propeller||BTB/Kelch-associated
hsa-miR-149-5p	ENST00000511860	ENSG00000108826	MRPL27	0.800236	0.0170627	Ribosomal protein L27
hsa-miR-149-5p	ENST00000527361	ENSG00000121753	ADGRB2	0.826144	0.0114839	GAIN domain, N-terminal||GPCR, family 2, extracellular hormone receptor domain||-||Thrombospondin type-1 (TSP1) repeat||Thrombospondin type-1 (TSP1) repeat superfamily||GPCR, family 2-like||GPCR family 2, extracellular hormone receptor domain superfamily||GPS motif||GPCR, family 2, secretin-like||GPCR, family 2, brain-specific angiogenesis inhibitor
hsa-miR-149-5p	ENST00000528896	ENSG00000007202	KIAA0100	0.912544	0.00156452	FMP27, N-terminal||-||FMP27, GFWDK domain||FMP27, C-terminal
hsa-miR-149-5p	ENST00000542575	ENSG00000105281	SLC1A5	0.794111	0.0185887	Sodium:dicarboxylate symporter superfamily||-||Sodium:dicarboxylate symporter, conserved site||Sodium:dicarboxylate symporter
hsa-miR-149-5p	ENST00000545797	ENSG00000167657	DAPK3	0.804695	0.0160029	Serine/threonine-protein kinase, active site||Protein kinase domain||Protein kinase, ATP binding site||Protein kinase-like domain superfamily
hsa-miR-149-5p	ENST00000560601	ENSG00000157766	ACAN	0.856208	0.00665409	C-type lectin fold||EGF-like calcium-binding domain||C-type lectin-like||Immunoglobulin/major histocompatibility complex, conserved site||Sushi/SCR/CCP superfamily||C-type lectin, conserved site||EGF-like calcium-binding, conserved site||Immunoglobulin-like fold||Immunoglobulin V-set domain||Aggrecan/versican, C-type lectin-like domain||Link domain||Immunoglobulin subtype||Immunoglobulin-like dom…
hsa-miR-149-5p	ENST00000565184	ENSG00000067225	PKM	0.903629	0.00207895	Pyruvate kinase||-||Pyruvate kinase, active site||Pyruvate kinase, insert domain superfamily||Pyruvate kinase-like, insert domain superfamily||Pyruvate kinase, C-terminal domain superfamily||Pyruvate/Phosphoenolpyruvate kinase-like domain superfamily||Pyruvate kinase, C-terminal||Pyruvate kinase, barrel
hsa-miR-149-5p	ENST00000575014	ENSG00000132361	CLUH	-0.769762	0.0254858	Clustered mitochondria protein, N-terminal||Tetratricopeptide-like helical domain superfamily||-||CLU central domain||CLU domain||Clustered mitochondria protein
hsa-miR-149-5p	ENST00000576168	ENSG00000257017	HP	-0.835383	0.00982074	Peptidase S1, PA clan||Sushi/SCR/CCP superfamily||Peptidase S1A, chymotrypsin family||Sushi/SCR/CCP domain||Haptoglobin||Serine proteases, trypsin domain
hsa-miR-149-5p	ENST00000594824	ENSG00000099331	MYO9B	0.714508	0.0464284	Myosin head, motor domain||Unconventional myosin-IXb||Ras-associating (RA) domain||Protein kinase C-like, phorbol ester/diacylglycerol-binding domain||P-loop containing nucleoside triphosphate hydrolase||Rho GTPase-activating protein domain||-||Rho GTPase activation protein||IQ motif, EF-hand binding site||Ubiquitin-like domain superfamily||Kinesin motor domain superfamily||Class IX myosin, motor…
hsa-miR-149-5p	ENST00000597073	ENSG00000099331	MYO9B	0.720662	0.0437132	Myosin head, motor domain||Unconventional myosin-IXb||Ras-associating (RA) domain||Protein kinase C-like, phorbol ester/diacylglycerol-binding domain||P-loop containing nucleoside triphosphate hydrolase||Rho GTPase-activating protein domain||-||Rho GTPase activation protein||IQ motif, EF-hand binding site||Ubiquitin-like domain superfamily||Kinesin motor domain superfamily||Class IX myosin, motor…
hsa-miR-149-5p	ENST00000597185	ENSG00000160013	PTGIR	0.952915	0.000251839	Prostacyclin (prostanoid IP) receptor||Prostanoid receptor||G protein-coupled receptor, rhodopsin-like||GPCR, rhodopsin-like, 7TM
hsa-miR-149-5p	ENST00000597590	ENSG00000105255	FSD1	0.748674	0.0325824	B-box, C-terminal||Fibronectin type III superfamily||COS domain||Fibronectin type III and SPRY containing 1, PRY/SPRY domain||Concanavalin A-like lectin/glucanase domain superfamily||SPRY domain||B30.2/SPRY domain||Fibronectin type III||-||Immunoglobulin-like fold
hsa-miR-149-5p	ENST00000611016	ENSG00000168477	TNXB	0.749828	0.0321661	EGF-like domain, extracellular||EGF-like, conserved site||Fibronectin type III superfamily||Fibrinogen, alpha/beta/gamma chain, C-terminal globular domain||Tenascin-X||-||Immunoglobulin-like fold||Fibrinogen-like, C-terminal||Fibronectin type III||Fibrinogen, conserved site||EGF-like domain
hsa-miR-149-5p	ENST00000614032	ENSG00000188338	SLC38A3	-0.777374	0.0231839	Amino acid transporter, transmembrane domain||-
hsa-miR-149-5p	ENST00000616000	ENSG00000137868	STRA6	0.749474	0.0322934	-||Receptor for retinol uptake STRA6
hsa-miR-149-5p	ENST00000619988	ENSG00000087077	TRIP6	0.866689	0.00534653	Zinc finger, LIM-type||-
hsa-miR-149-5p	ENST00000622683	ENSG00000275832	ARHGAP23	0.882472	0.00370919	-||PDZ superfamily||PDZ domain||PH-like domain superfamily||Rho GTPase-activating protein domain||Rho GTPase activation protein||Pleckstrin homology domain
hsa-miR-149-5p	ENST00000637915	ENSG00000117984	CTSD	0.833683	0.0101145	Cathepsin D||Aspartic peptidase, active site||Peptidase family A1 domain||-||Aspartic peptidase, N-terminal||Aspartic peptidase A1 family||Aspartic peptidase domain superfamily
hsa-miR-149-5p	ENST00000647633	ENSG00000168477	TNXB	0.860128	0.00614357	EGF-like domain, extracellular||EGF-like, conserved site||Fibronectin type III superfamily||Fibrinogen, alpha/beta/gamma chain, C-terminal globular domain||Tenascin-X||-||Immunoglobulin-like fold||Fibrinogen-like, C-terminal||Fibronectin type III||Fibrinogen, conserved site||EGF-like domain
hsa-miR-149-5p	ENST00000648674	ENSG00000100138	SNU13	-0.845296	0.00821561	50S ribosomal protein L30e-like||Ribosomal protein L7Ae conserved site||-||Ribosomal protein L7Ae/L8/Nhp2 family||Ribosomal protein L7Ae/L30e/S12e/Gadd45||H/ACA ribonucleoprotein complex, subunit Nhp2, eukaryote
hsa-miR-149-5p	ENST00000650587	ENSG00000188690	UROS	0.813688	0.0139931	-||Tetrapyrrole biosynthesis, uroporphyrinogen III synthase superfamily||Tetrapyrrole biosynthesis, uroporphyrinogen III synthase
hsa-miR-150-3p	ENST00000329410	ENSG00000185905	C16orf54	0.90541	0.00196854	Protein of unknown function DUF4689
hsa-miR-150-3p	ENST00000362089	ENSG00000198821	CD247	0.835044	0.00987889	T-cell surface glycoprotein CD3 zeta subunit/High affinity IgE receptor gamma subunit||T-cell surface glycoprotein CD3 zeta subunit||Phosphorylated immunoreceptor signalling ITAM
hsa-miR-150-3p	ENST00000380725	ENSG00000129757	CDKN1C	0.776467	0.0234511	Cyclin-dependent kinase inhibitor||Cyclin-dependent kinase inhibitor 1C
hsa-miR-150-3p	ENST00000383807	ENSG00000144554	FANCD2	0.993884	5.6943e-07	-||Fanconi anaemia protein FANCD2
hsa-miR-150-3p	ENST00000392122	ENSG00000198821	CD247	0.953713	0.000239402	T-cell surface glycoprotein CD3 zeta subunit/High affinity IgE receptor gamma subunit||T-cell surface glycoprotein CD3 zeta subunit||Phosphorylated immunoreceptor signalling ITAM
hsa-miR-150-3p	ENST00000392613	ENSG00000172794	RAB37	0.795015	0.0183583	Small GTPase superfamily||P-loop containing nucleoside triphosphate hydrolase||-||Small GTP-binding protein domain
hsa-miR-150-3p	ENST00000406427	ENSG00000130653	PNPLA7	0.712296	0.0474283	Acyl transferase/acyl hydrolase/lysophospholipase||-||Patatin-like phospholipase domain||Cyclic nucleotide-binding-like||RmlC-like jelly roll fold||Cyclic nucleotide-binding domain
hsa-miR-150-3p	ENST00000426705	ENSG00000143416	SELENBP1	0.887275	0.00328501	-||Selenium-binding protein
hsa-miR-150-3p	ENST00000602312	ENSG00000183921	SDR42E2	0.758094	0.0292797	NAD(P)-binding domain superfamily||3-beta hydroxysteroid dehydrogenase/isomerase
hsa-miR-150-5p	ENST00000248071	ENSG00000127528	KLF2	0.761464	0.0281506	Zinc finger C2H2-type||Zinc finger C2H2 superfamily||-
hsa-miR-150-5p	ENST00000263563	ENSG00000107719	PALD1	0.770333	0.0253085	Protein-tyrosine phosphatase, catalytic||Protein-tyrosine phosphatase-like
hsa-miR-150-5p	ENST00000293662	ENSG00000161835	GRASP	0.891429	0.00294463	PDZ superfamily||PDZ domain
hsa-miR-150-5p	ENST00000356786	ENSG00000168071	CCDC88B	0.890575	0.00301264	CH domain superfamily||Hook-like protein family||-
hsa-miR-150-5p	ENST00000372384	ENSG00000157514	TSC22D3	0.78962	0.0197601	TSC-22 / Dip / Bun||-
hsa-miR-150-5p	ENST00000372397	ENSG00000157514	TSC22D3	0.864171	0.00564406	TSC-22 / Dip / Bun||-
hsa-miR-150-5p	ENST00000376530	ENSG00000167614	TTYH1	0.99353	6.73953e-07	-||Tweety
hsa-miR-150-5p	ENST00000397501	ENSG00000120899	PTK2B	0.763343	0.0275328	Ubiquitin-like domain superfamily||Serine-threonine/tyrosine-protein kinase, catalytic domain||Protein kinase domain||Focal adhesion kinase, targeting (FAT) domain||FERM superfamily, second domain||PH-like domain superfamily||Protein kinase-like domain superfamily||Tyrosine-protein kinase, catalytic domain||Protein-tyrosine kinase 2-beta||Protein kinase, ATP binding site||Tyrosine-protein kinase,…
hsa-miR-150-5p	ENST00000517339	ENSG00000120899	PTK2B	0.939831	0.000520308	Ubiquitin-like domain superfamily||Serine-threonine/tyrosine-protein kinase, catalytic domain||Protein kinase domain||Focal adhesion kinase, targeting (FAT) domain||FERM superfamily, second domain||PH-like domain superfamily||Protein kinase-like domain superfamily||Tyrosine-protein kinase, catalytic domain||Protein-tyrosine kinase 2-beta||Protein kinase, ATP binding site||Tyrosine-protein kinase,…
hsa-miR-150-5p	ENST00000552049	ENSG00000161835	GRASP	0.957168	0.000190184	PDZ superfamily||PDZ domain
hsa-miR-150-5p	ENST00000563180	ENSG00000140968	IRF8	0.86786	0.00521166	Interferon regulatory factor DNA-binding domain||Winged helix DNA-binding domain superfamily||-||Winged helix-like DNA-binding domain superfamily||Interferon regulatory factor-3||Interferon regulatory factor, conserved site||SMAD-like domain superfamily||SMAD/FHA domain superfamily
hsa-miR-150-5p	ENST00000598904	ENSG00000187994	RINL	0.982691	1.27974e-05	SH2 domain superfamily||VPS9 domain||VPS9 domain superfamily
hsa-miR-150-5p	ENST00000616714	ENSG00000167323	STIM1	0.94779	0.000342006	Sterile alpha motif/pointed domain superfamily||Stromal interaction molecule||Sterile alpha motif domain||Stromal interaction molecule 1, SAM domain||Stromal interaction molecule, Orai1-activating region||Stromal interaction molecule 1
hsa-miR-15a-5p	ENST00000261405	ENSG00000110799	VWF	0.830761	0.0106322	von Willebrand factor, type D domain||Cystine knot, C-terminal||Trypsin Inhibitor-like, cysteine rich domain||Uncharacterised domain, cysteine-rich||von Willebrand factor A-like domain superfamily||Serine protease inhibitor-like superfamily||von Willebrand factor, VWA N-terminal domain||-||Von Willebrand factor-related||von Willebrand factor, type A||VWFC domain
hsa-miR-15a-5p	ENST00000314933	ENSG00000173369	C1QB	0.779455	0.022578	Collagen triple helix repeat||C1q domain||Tumour necrosis factor-like domain superfamily||Complement C1q subcomponent B
hsa-miR-16-5p	ENST00000525900	ENSG00000079459	FDFT1	0.752836	0.0310964	Trans-Isoprenyl Diphosphate Synthases, head-to-head||-||Squalene/phytoene synthase||Squalene/phytoene synthase, conserved site||Isoprenoid synthase domain superfamily||Squalene synthase-like
hsa-miR-183-5p	ENST00000552770	ENSG00000198707	CEP290	0.731334	0.0392376	Centrosomal protein of 290kDa, coiled-coil region||Centrosomal protein of 290kDa||-
hsa-miR-183-5p	ENST00000556732	ENSG00000185633	NDUFA4L2	0.761878	0.0280137	NADH-ubiquinone reductase complex 1 MLRQ subunit
hsa-miR-192-3p	ENST00000560031	ENSG00000156958	GALK2	0.749505	0.0322824	Ribosomal protein S5 domain 2-type fold||Ribosomal protein S5 domain 2-type fold, subgroup||Galactokinase||-||GHMP kinase, C-terminal domain||GHMP kinase, ATP-binding, conserved site||GHMP kinase N-terminal domain||Mevalonate/galactokinase||GHMP kinase, C-terminal domain superfamily||Galactokinase, conserved site||Galactokinase galactose-binding domain
hsa-miR-194-3p	ENST00000243776	ENSG00000123989	CHPF	-0.723105	0.0426628	Chondroitin N-acetylgalactosaminyltransferase
hsa-miR-194-3p	ENST00000254322	ENSG00000132002	DNAJB1	0.717967	0.0448902	Chaperone DnaJ, C-terminal||Chaperone J-domain superfamily||DnaJ domain||HSP40/DnaJ peptide-binding||DnaJ domain, conserved site||-
hsa-miR-194-3p	ENST00000269703	ENSG00000171954	CYP4F22	0.806814	0.0155139	Cytochrome P450, E-class, group I||Cytochrome P450, conserved site||Cytochrome P450 superfamily||Cytochrome P450
hsa-miR-194-3p	ENST00000302177	ENSG00000170608	FOXA3	0.734098	0.038126	Winged helix-like DNA-binding domain superfamily||Fork head domain conserved site 2||Winged helix DNA-binding domain superfamily||Fork-head N-terminal||Fork head domain conserved site1||Fork head domain
hsa-miR-194-3p	ENST00000326039	ENSG00000139835	GRTP1	0.766518	0.0265081	Rab-GTPase-TBC domain||Rab-GTPase-TBC domain superfamily
hsa-miR-194-3p	ENST00000393752	ENSG00000184845	DRD1	0.785733	0.0208099	Dopamine D1 receptor||G protein-coupled receptor, rhodopsin-like||GPCR, rhodopsin-like, 7TM||Dopamine receptor family
hsa-miR-194-3p	ENST00000420591	ENSG00000162804	SNED1	0.725013	0.0418532	EGF-like calcium-binding domain||EGF-like calcium-binding, conserved site||Immunoglobulin-like fold||Fibronectin type III||EGF-type aspartate/asparagine hydroxylation site||Sushi/SCR/CCP domain||EGF-like domain||Growth factor receptor cysteine-rich domain superfamily||EGF-like, conserved site||Fibronectin type III superfamily||Sushi/SCR/CCP superfamily||NIDO domain
hsa-miR-194-3p	ENST00000424383	ENSG00000225968	ELFN1	0.750275	0.0320058	Leucine-rich repeat domain superfamily||Cysteine-rich flanking region, C-terminal||Leucine-rich repeat, typical subtype||Leucine-rich repeat
hsa-miR-194-3p	ENST00000464906	ENSG00000148985	PGAP2	0.897373	0.00249849	-||Frag1/DRAM/Sfk1
hsa-miR-194-3p	ENST00000524765	ENSG00000109956	B3GAT1	0.844502	0.00833758	Glycosyl transferase, family 43||Nucleotide-diphospho-sugar transferases
hsa-miR-194-3p	ENST00000592641	ENSG00000130812	ANGPTL6	0.709906	0.0485233	Fibrinogen, alpha/beta/gamma chain, C-terminal globular domain||Fibrinogen, conserved site||Fibrinogen-like, C-terminal
hsa-miR-194-3p	ENST00000601355	ENSG00000083807	SLC27A5	0.778969	0.0227187	Fatty acid transport protein 5||AMP-binding enzyme, C-terminal domain||-||AMP-dependent synthetase/ligase||AMP-binding, conserved site
hsa-miR-194-3p	ENST00000601498	ENSG00000042753	AP2S1	-0.727805	0.0406854	Longin-like domain superfamily||AP complex, mu/sigma subunit||Clathrin adaptor complex, small chain||AP-2 complex subunit sigma||Adaptor protein complex, sigma subunit
hsa-miR-194-3p	ENST00000627515	ENSG00000060971	ACAA1	0.758465	0.0291542	Thiolase, conserved site||Thiolase, N-terminal||Thiolase||Thiolase, C-terminal||-||Thiolase, active site||Thiolase, acyl-enzyme intermediate active site||Thiolase-like
hsa-miR-194-3p	ENST00000636672	ENSG00000283526	PRRT1B	0.783147	0.0215275	CD225/Dispanin family
hsa-miR-194-3p	ENST00000646560	ENSG00000106367	AP1S1	-0.71142	0.0478282	Adaptor protein complex, sigma subunit||-||Longin-like domain superfamily||Clathrin adaptor complex, small chain||AP complex, mu/sigma subunit
hsa-miR-194-5p	ENST00000361538	ENSG00000198721	ECI2	0.924416	0.00101923	-||Acyl-CoA-binding protein, ACBP||Acyl-CoA-binding protein, ACBP, conserved site||ClpP/crotonase-like domain superfamily||Enoyl-CoA hydratase/isomerase||Enoyl-CoA hydratase, C-terminal||FERM/acyl-CoA-binding protein superfamily||Acyl-CoA binding protein
hsa-miR-194-5p	ENST00000380118	ENSG00000198721	ECI2	0.985832	7.03483e-06	-||Acyl-CoA-binding protein, ACBP||Acyl-CoA-binding protein, ACBP, conserved site||ClpP/crotonase-like domain superfamily||Enoyl-CoA hydratase/isomerase||Enoyl-CoA hydratase, C-terminal||FERM/acyl-CoA-binding protein superfamily||Acyl-CoA binding protein
hsa-miR-205-5p	ENST00000360620	ENSG00000196411	EPHB4	-0.754381	0.0305559	Ephrin receptor type-A /type-B||Sterile alpha motif/pointed domain superfamily||Ephrin type-B receptor 4, ligand binding domain||Protein kinase domain||Serine-threonine/tyrosine-protein kinase, catalytic domain||Tyrosine-protein kinase, catalytic domain||Tyrosine-protein kinase ephrin type A/B receptor-like||Ephrin receptor, transmembrane domain||Protein kinase-like domain superfamily||Galactose-…
hsa-miR-20b-5p	ENST00000011684	ENSG00000008323	PLEKHG6	0.725591	0.0416096	-||Dbl homology (DH) domain||Pleckstrin homology domain||PH-like domain superfamily||Dbl homology (DH) domain superfamily
hsa-miR-20b-5p	ENST00000228434	ENSG00000110848	CD69	0.81294	0.014154	Natural killer cell receptor-like, C-type lectin-like domain||C-type lectin-like||C-type lectin-like/link domain superfamily||C-type lectin fold
hsa-miR-20b-5p	ENST00000298004	ENSG00000165282	PIGO	0.758492	0.029145	Type I phosphodiesterase/nucleotide pyrophosphatase/phosphate transferase||GPI ethanolamine phosphate transferase 3, N-terminal||Alkaline phosphatase-like, alpha/beta/alpha||Alkaline-phosphatase-like, core domain superfamily
hsa-miR-20b-5p	ENST00000348946	ENSG00000100298	APOBEC3H	0.985928	6.89359e-06	Cytidine and deoxycytidylate deaminase domain||APOBEC/CMP deaminase, zinc-binding||APOBEC-like, N-terminal||Cytidine deaminase-like
hsa-miR-20b-5p	ENST00000379904	ENSG00000164308	ERAP2	0.961204	0.000141764	Cystinyl aminopeptidase||-||ERAP1-like C-terminal domain||Peptidase M1, alanine aminopeptidase/leukotriene A4 hydrolase||Aminopeptidase N-type||Peptidase M1, membrane alanine aminopeptidase, N-terminal||ERAP2 aminopeptidase
hsa-miR-20b-5p	ENST00000397265	ENSG00000171840	NINJ2	0.809921	0.0148143	Ninjurin
hsa-miR-20b-5p	ENST00000408959	ENSG00000221883	ARIH2OS	0.934982	0.000654066	-
hsa-miR-20b-5p	ENST00000417535	ENSG00000198223	CSF2RA	0.912002	0.00159313	Type I cytokine receptor, cytokine-binding domain||Fibronectin type III superfamily||Short hematopoietin receptor, family 2, conserved site||-||Fibronectin type III||Immunoglobulin-like fold
hsa-miR-20b-5p	ENST00000432318	ENSG00000198223	CSF2RA	0.92074	0.00117198	Type I cytokine receptor, cytokine-binding domain||Fibronectin type III superfamily||Short hematopoietin receptor, family 2, conserved site||-||Fibronectin type III||Immunoglobulin-like fold
hsa-miR-20b-5p	ENST00000440449	ENSG00000148488	ST8SIA6	0.937964	0.000569439	Sialyltransferase||Glycosyl transferase family 29||-||GT29-like superfamiliy
hsa-miR-20b-5p	ENST00000442487	ENSG00000100298	APOBEC3H	0.898595	0.00241262	Cytidine and deoxycytidylate deaminase domain||APOBEC/CMP deaminase, zinc-binding||APOBEC-like, N-terminal||Cytidine deaminase-like
hsa-miR-20b-5p	ENST00000507719	ENSG00000109684	CLNK	0.896481	0.00256246	-||SH2 domain||SH2 domain superfamily
hsa-miR-20b-5p	ENST00000590335	ENSG00000125740	FOSB	0.87705	0.00422854	AP-1 transcription factor||Protein FosB||Basic-leucine zipper domain
hsa-miR-20b-5p	ENST00000625377	ENSG00000196275	GTF2IRD2	0.762633	0.0277654	GTF2I-like repeat superfamily||GTF2I-like repeat||Ribonuclease H-like superfamily||-
hsa-miR-212-5p	ENST00000326016	ENSG00000136002	ARHGEF4	0.973931	4.34289e-05	Dbl homology (DH) domain superfamily||Guanine-nucleotide dissociation stimulator, CDC24, conserved site||PH-like domain superfamily||SH3-like domain superfamily||Pleckstrin homology domain||Dbl homology (DH) domain||-||SH3 domain
hsa-miR-212-5p	ENST00000379018	ENSG00000131435	PDLIM4	0.966929	8.81951e-05	PDZ domain||PDZ superfamily||Zinc finger, LIM-type||Domain of unknown function DUF4749||-
hsa-miR-212-5p	ENST00000429504	ENSG00000223802	CERS1	0.943584	0.000430118	Transforming growth factor-beta-related||Transforming growth factor beta, conserved site||Cystine-knot cytokine||TRAM/LAG1/CLN8 homology domain||Transforming growth factor-beta, C-terminal||Sphingosine N-acyltransferase Lag1/Lac1-like
hsa-miR-212-5p	ENST00000450684	ENSG00000106624	AEBP1	0.814289	0.0138649	Galactose-binding-like domain superfamily||AEBP1/CPX, carboxypeptidase domain||-||Carboxypeptidase-like, regulatory domain superfamily||Coagulation factor 5/8 C-terminal domain||Peptidase M14, carboxypeptidase A
hsa-miR-214-3p	ENST00000166139	ENSG00000070404	FSTL3	0.927872	0.000888081	-||Follistatin-like, N-terminal||Follistatin/Osteonectin EGF domain||Kazal domain||TGF-beta binding (TB) domain superfamily||Kazal domain superfamily||TB domain
hsa-miR-214-3p	ENST00000248879	ENSG00000128185	DGCR6L	-0.778489	0.0228579	Gonadal family||-
hsa-miR-214-3p	ENST00000301015	ENSG00000103335	PIEZO1	0.880776	0.00386691	Piezo domain||Piezo non-specific cation channel, R-Ras-binding domain||Piezo family||-
hsa-miR-214-3p	ENST00000306385	ENSG00000168487	BMP1	0.926452	0.000940566	Metallopeptidase, catalytic domain superfamily||Spermadhesin, CUB domain superfamily||EGF-like, conserved site||Peptidase M12A||Growth factor receptor cysteine-rich domain superfamily||CUB domain||-||EGF-like calcium-binding, conserved site||Bone morphogenetic protein 1/tolloid-like protein||EGF-like calcium-binding domain||Tolloid/BMP1 peptidase domain||EGF-like domain||Peptidase, metallopeptida…
hsa-miR-214-3p	ENST00000333611	ENSG00000182541	LIMK2	0.910524	0.00167285	Protein kinase-like domain superfamily||Pentaxin, conserved site||PDZ superfamily||Zinc finger, LIM-type||CPI-17 superfamily||Protein kinase, ATP binding site||CPI-17||Protein kinase domain||Serine-threonine/tyrosine-protein kinase, catalytic domain||PDZ domain
hsa-miR-214-3p	ENST00000336138	ENSG00000130193	THEM6	-0.766475	0.0265219	-||HotDog domain superfamily
hsa-miR-214-3p	ENST00000340833	ENSG00000101224	CDC25B	0.765136	0.0269513	Rhodanese-like domain||Rhodanese-like domain superfamily||M-phase inducer phosphatase
hsa-miR-214-3p	ENST00000369802	ENSG00000184371	CSF1	0.983773	1.05519e-05	Macrophage colony stimulating factor-1||Four-helical cytokine-like, core
hsa-miR-214-3p	ENST00000371149	ENSG00000198768	APCDD1L	0.724511	0.0420651	APCDD1 domain||-
hsa-miR-214-3p	ENST00000373413	ENSG00000121903	ZSCAN20	0.842073	0.00871757	Zinc finger C2H2 superfamily||Zinc finger C2H2-type||SCAN domain||SANT/Myb domain||SCAN domain superfamily
hsa-miR-214-3p	ENST00000376747	ENSG00000102595	UGGT2	0.772454	0.0246565	Glycosyl transferase, family 8||Nucleotide-diphospho-sugar transferases||UDP-glucose:Glycoprotein Glucosyltransferase
hsa-miR-214-3p	ENST00000379442	ENSG00000205277	MUC12	0.734806	0.0378445	-||SEA domain superfamily||SEA domain||EGF-like, conserved site
hsa-miR-214-3p	ENST00000394331	ENSG00000197757	HOXC6	0.947092	0.00035572	Homeobox domain, metazoa||Homeobox domain||Homeobox protein, antennapedia type, conserved site||Homeobox-like domain superfamily||Homeobox protein, antennapedia type||Homeobox, conserved site
hsa-miR-214-3p	ENST00000402271	ENSG00000163517	HDAC11	0.89356	0.00277921	Ureohydrolase domain superfamily||Histone deacetylase domain||-||Histone deacetylase domain superfamily||Histone deacetylase family
hsa-miR-214-3p	ENST00000418234	ENSG00000104881	PPP1R13L	0.919529	0.00122538	-||SH3 domain||RelA-associated inhibitor||Ankyrin repeat-containing domain||Ankyrin repeat||Ankyrin repeat-containing domain superfamily||SH3-like domain superfamily
hsa-miR-214-3p	ENST00000424542	ENSG00000065054	SLC9A3R2	-0.709175	0.0488615	PDZ domain||PDZ superfamily||EBP50, C-terminal||Na(+)/H(+) exchange regulatory cofactor NHERF||Na(+)/H(+) exchange regulatory cofactor NHERF-2
hsa-miR-214-3p	ENST00000432365	ENSG00000065054	SLC9A3R2	-0.755019	0.030334	PDZ domain||PDZ superfamily||EBP50, C-terminal||Na(+)/H(+) exchange regulatory cofactor NHERF||Na(+)/H(+) exchange regulatory cofactor NHERF-2
hsa-miR-214-3p	ENST00000435091	ENSG00000175866	BAIAP2	-0.80234	0.0165573	IRSp53, SH3 domain||SH3 domain||-||I-BAR domain containing protein IRSp53||SH3-like domain superfamily||IMD/I-BAR domain||AH/BAR domain superfamily||I-BAR domain containing protein IRSp53/IRTKS/Pinkbar
hsa-miR-214-3p	ENST00000444387	ENSG00000189410	SH2D5	0.711603	0.0477443	-||SH2 domain||SH2 domain superfamily||PH-like domain superfamily||PTB/PI domain
hsa-miR-214-3p	ENST00000450982	ENSG00000186792	HYAL3	0.721749	0.0432439	Hyaluronidase||Hyaluronidase-3||Aldolase-type TIM barrel||Glycoside hydrolase superfamily
hsa-miR-214-3p	ENST00000498317	ENSG00000243649	CFB	0.839996	0.00905124	Serine proteases, trypsin family, histidine active site||Sushi/SCR/CCP superfamily||Peptidase S1, PA clan||Serine proteases, trypsin family, serine active site||Serine proteases, trypsin domain||von Willebrand factor A-like domain superfamily||Complement factor B||Sushi/SCR/CCP domain||Complement B/C2||Peptidase S1A, chymotrypsin family||von Willebrand factor, type A||-
hsa-miR-214-3p	ENST00000569925	ENSG00000103194	USP10	0.72311	0.0426606	-||Ataxin-2, C-terminal||Ubiquitin specific protease, conserved site||Peptidase C19, ubiquitin carboxyl-terminal hydrolase||Papain-like cysteine peptidase superfamily||Ubiquitin specific protease domain
hsa-miR-214-3p	ENST00000607574	ENSG00000271824	SMIM32	0.861506	0.00597032	-
hsa-miR-214-3p	ENST00000610595	ENSG00000128271	ADORA2A	0.847379	0.00790124	GPCR, rhodopsin-like, 7TM||Adenosine receptor||G protein-coupled receptor, rhodopsin-like||-||Adenosine A2A receptor
hsa-miR-214-3p	ENST00000636835	ENSG00000089177	KIF16B	0.840287	0.00900399	P-loop containing nucleoside triphosphate hydrolase||Kinesin-like protein||PX domain superfamily||SMAD/FHA domain superfamily||-||Kinesin motor domain||Kinesin motor domain, conserved site||Kinesin motor domain superfamily||Phox homologous domain||Forkhead-associated (FHA) domain
hsa-miR-214-5p	ENST00000299705	ENSG00000166557	TMED3	0.91617	0.00138173	GOLD domain||-||GOLD domain superfamily||TMP21-related
hsa-miR-214-5p	ENST00000301264	ENSG00000167657	DAPK3	0.937439	0.000583786	Serine/threonine-protein kinase, active site||Protein kinase domain||Protein kinase, ATP binding site||Protein kinase-like domain superfamily
hsa-miR-214-5p	ENST00000328957	ENSG00000182870	GALNT9	0.983474	1.11444e-05	Ricin B, lectin domain||WW domain||Ricin B-like lectins||Glycosyltransferase 2-like||Nucleotide-diphospho-sugar transferases
hsa-miR-214-5p	ENST00000357573	ENSG00000177548	RABEP2	0.725115	0.0418101	Rabaptin-5beta||Rabaptin, GTPase-Rab5 binding domain||Rabaptin||-||Rabaptin coiled-coil domain
hsa-miR-214-5p	ENST00000359426	ENSG00000156515	HK1	0.95117	0.000280512	Hexokinase||-||Hexokinase, C-terminal||Hexokinase, binding site||Hexokinase, N-terminal
hsa-miR-214-5p	ENST00000366706	ENSG00000154358	OBSCN	0.873956	0.00454485	Immunoglobulin-like fold||Immunoglobulin V-set domain||Fibronectin type III||Serine/threonine protein kinase, striated muscle-specific||Immunoglobulin subtype 2||Immunoglobulin subtype||Protein kinase, ATP binding site||Immunoglobulin-like domain||IQ motif, EF-hand binding site||Tyrosine-protein kinase, active site||Immunoglobulin I-set||Immunoglobulin-like domain superfamily||Obscurin, SH3 domai…
hsa-miR-214-5p	ENST00000374948	ENSG00000089685	BIRC5	0.725115	0.0418101	-||BIR repeat
hsa-miR-214-5p	ENST00000379052	ENSG00000112183	RBM24	0.736308	0.0372511	Nucleotide-binding alpha-beta plait domain superfamily||-||RNA recognition motif domain||RNA-binding domain superfamily
hsa-miR-214-5p	ENST00000404072	ENSG00000100151	PICK1	-0.841592	0.00879416	Arfaptin family||Arfaptin homology (AH) domain||-||PDZ superfamily||PDZ domain||AH/BAR domain superfamily||PICK1, BAR domain
hsa-miR-214-5p	ENST00000422318	ENSG00000168268	NT5DC2	0.931158	0.000774104	HAD superfamily||HAD-like superfamily||-||HAD-superfamily hydrolase, subfamily IG, 5'-nucleotidase||Purine 5'-nucleotidase
hsa-miR-214-5p	ENST00000425231	ENSG00000163814	CDCP1	0.873103	0.00463468	Spermadhesin, CUB domain superfamily||CUB domain-containing protein 1
hsa-miR-214-5p	ENST00000542611	ENSG00000188554	NBR1	-0.755089	0.0303097	Next to BRCA1 gene 1 protein||-||Immunoglobulin-like fold||Ubiquitin-associated domain||Next to BRCA1, central domain||Zinc finger, ZZ-type||PB1 domain||UBA-like superfamily||NBR1, PB1 domain
hsa-miR-214-5p	ENST00000545797	ENSG00000167657	DAPK3	0.903004	0.00211867	Serine/threonine-protein kinase, active site||Protein kinase domain||Protein kinase, ATP binding site||Protein kinase-like domain superfamily
hsa-miR-221-3p	ENST00000559140	ENSG00000166173	LARP6	0.889952	0.00306292	La-related protein 6||Winged helix DNA-binding domain superfamily||SUZ-C domain||Winged helix-like DNA-binding domain superfamily||-||Lupus La protein||La-related protein 6, RNA recognition motif||RNA-binding domain superfamily||La-type HTH domain||Nucleotide-binding alpha-beta plait domain superfamily
hsa-miR-221-5p	ENST00000589996	ENSG00000105254	TBCB	0.777223	0.0232284	-||CAP Gly-rich domain superfamily||CAP Gly-rich domain||Ubiquitin-like domain superfamily||Ubiquitin domain
hsa-miR-222-3p	ENST00000435091	ENSG00000175866	BAIAP2	-0.915778	0.00140079	IRSp53, SH3 domain||SH3 domain||-||I-BAR domain containing protein IRSp53||SH3-like domain superfamily||IMD/I-BAR domain||AH/BAR domain superfamily||I-BAR domain containing protein IRSp53/IRTKS/Pinkbar
hsa-miR-222-3p	ENST00000554686	ENSG00000165533	TTC8	-0.786338	0.0206443	Tetratricopeptide-like helical domain superfamily||Tetratricopeptide repeat-containing domain||Tetratricopeptide repeat||-||Tetratricopeptide repeat protein 8
hsa-miR-222-3p	ENST00000559140	ENSG00000166173	LARP6	0.871175	0.00484182	La-related protein 6||Winged helix DNA-binding domain superfamily||SUZ-C domain||Winged helix-like DNA-binding domain superfamily||-||Lupus La protein||La-related protein 6, RNA recognition motif||RNA-binding domain superfamily||La-type HTH domain||Nucleotide-binding alpha-beta plait domain superfamily
hsa-miR-22-5p	ENST00000272430	ENSG00000114993	RTKN	-0.748484	0.0326514	Rhotekin||PH-like domain superfamily||Pleckstrin homology domain||-||Anillin homology domain||HR1 rho-binding domain
hsa-miR-22-5p	ENST00000462257	ENSG00000109686	SH3D19	-0.880929	0.0038525	SH3 domain||SH3 domain-containing protein 19, SH3 domain 3||-||SH3-like domain superfamily||SH3 domain-containing protein 19, SH3 domain 1
hsa-miR-22-5p	ENST00000600909	ENSG00000104783	KCNN4	0.751999	0.0313921	-||Potassium channel, calcium-activated, SK||Potassium channel domain||SK, calmodulin-binding domain superfamily||Calmodulin-binding domain
hsa-miR-22-5p	ENST00000648319	ENSG00000104783	KCNN4	0.723811	0.0423622	-||Potassium channel, calcium-activated, SK||Potassium channel domain||SK, calmodulin-binding domain superfamily||Calmodulin-binding domain
hsa-miR-24-2-5p	ENST00000449844	ENSG00000130751	NPAS1	0.72177	0.0432351	-||PAS fold-3||Myc-type, basic helix-loop-helix (bHLH) domain||PAS fold||Helix-loop-helix DNA-binding domain superfamily||PAS domain superfamily||PAS domain
hsa-miR-24-2-5p	ENST00000583355	ENSG00000108591	DRG2	0.950237	0.000296693	GTP1/OBG, conserved site||TGS||-||GTP binding protein, second domain||GTP binding domain||Small GTP-binding protein domain||Beta-grasp domain superfamily||P-loop containing nucleoside triphosphate hydrolase||TGS-like||OBG-type guanine nucleotide-binding (G) domain
hsa-miR-24-3p	ENST00000085068	ENSG00000063241	ISOC2	-0.745595	0.0337093	Isochorismatase-like||Isochorismatase-like superfamily
hsa-miR-24-3p	ENST00000215659	ENSG00000188130	MAPK12	0.877211	0.00421255	Mitogen-activated protein (MAP) kinase p38-like||Mitogen-activated protein kinase 12||Protein kinase domain||Protein kinase, ATP binding site||Protein kinase-like domain superfamily||Mitogen-activated protein (MAP) kinase, conserved site
hsa-miR-24-3p	ENST00000262316	ENSG00000007384	RHBDF1	0.78103	0.022126	Rhomboid serine protease||Peptidase S54, rhomboid domain||Peptidase S54, rhomboid||-||Rhomboid-like superfamily
hsa-miR-24-3p	ENST00000284648	ENSG00000170909	OSCAR	0.798301	0.0175359	Immunoglobulin-like domain superfamily||Immunoglobulin-like domain||Immunoglobulin subtype||Immunoglobulin-like fold||-
hsa-miR-24-3p	ENST00000300231	ENSG00000166963	MAP1A	0.773441	0.0243566	Ribonuclease Z/Hydroxyacylglutathione hydrolase-like||Microtubule associated protein 1A||Microtubule associated protein 1
hsa-miR-24-3p	ENST00000303375	ENSG00000011028	MRC2	0.942436	0.000456506	C-type lectin fold||Ricin B-like lectins||Kringle-like fold||-||C-type lectin-like/link domain superfamily||CD209-like, C-type lectin-like domain||Fibronectin type II domain||C-type lectin-like||Fibronectin type II domain superfamily||Ricin B, lectin domain||C-type lectin, conserved site
hsa-miR-24-3p	ENST00000313669	ENSG00000160963	COL26A1	-0.871128	0.00484693	Collagen triple helix repeat||EMI domain
hsa-miR-24-3p	ENST00000317508	ENSG00000052344	PRSS8	-0.739835	0.0358805	Serine proteases, trypsin family, histidine active site||Serine proteases, trypsin family, serine active site||Peptidase S1, PA clan||Peptidase S1A, chymotrypsin family||Serine proteases, trypsin domain
hsa-miR-24-3p	ENST00000321854	ENSG00000181513	ACBD4	-0.797894	0.0176365	Acyl-CoA-binding protein, ACBP, conserved site||Acyl-CoA-binding protein, ACBP||-||FERM/acyl-CoA-binding protein superfamily||Acyl-CoA binding protein superfamily
hsa-miR-24-3p	ENST00000326735	ENSG00000159363	ATP13A2	0.855295	0.00677683	P-type ATPase, subfamily V||HAD-like superfamily||P-type ATPase, transmembrane domain superfamily||P-type ATPase||P-type ATPase, cytoplasmic domain N||P-type ATPase, A domain superfamily||P-type ATPase, phosphorylation site||HAD superfamily
hsa-miR-24-3p	ENST00000328257	ENSG00000214517	PPME1	0.779337	0.0226122	Alpha/Beta hydrolase fold||Alpha/beta hydrolase fold-1||Protein phosphatase methylesterase, eukaryotic
hsa-miR-24-3p	ENST00000328434	ENSG00000183978	COA3	-0.85529	0.00677743	Cytochrome c oxidase assembly factor 3, mitochondrial||-
hsa-miR-24-3p	ENST00000337554	ENSG00000100300	TSPO	0.779657	0.0225196	TspO/MBR-related protein||TspO/MBR-related superfamily||Translocator protein
hsa-miR-24-3p	ENST00000338625	ENSG00000102743	SLC25A15	-0.795221	0.018306	-||Mitochondrial substrate/solute carrier||Mitochondrial carrier domain superfamily
hsa-miR-24-3p	ENST00000344119	ENSG00000188833	ENTPD8	-0.911485	0.00162068	Nucleoside phosphatase GDA1/CD39
hsa-miR-24-3p	ENST00000355572	ENSG00000196923	PDLIM7	0.927654	0.000896	Zinc finger, LIM-type||PDZ superfamily||PDZ domain||-
hsa-miR-24-3p	ENST00000358171	ENSG00000149257	SERPINH1	0.812376	0.0142759	Serpin, conserved site||Serpin superfamily||Serpin H1 inhibitory domain||Serpin domain||Serpin family||Serpin H1||-
hsa-miR-24-3p	ENST00000366472	ENSG00000175137	SH3BP5L	0.941594	0.000476523	SH3-binding 5
hsa-miR-24-3p	ENST00000367284	ENSG00000163435	ELF3	-0.726773	0.0411144	Sterile alpha motif/pointed domain superfamily||Pointed domain||Winged helix-like DNA-binding domain superfamily||ETS-related transcription factor Elf-3||Ets domain||Winged helix DNA-binding domain superfamily
hsa-miR-24-3p	ENST00000373672	ENSG00000084636	COL16A1	0.94959	0.000308263	Laminin G domain||Concanavalin A-like lectin/glucanase domain superfamily||Collagen triple helix repeat
hsa-miR-24-3p	ENST00000378339	ENSG00000132563	REEP2	0.814524	0.0138148	TB2/DP1/HVA22-related protein||-
hsa-miR-24-3p	ENST00000396265	ENSG00000100300	TSPO	0.744865	0.0339799	TspO/MBR-related protein||TspO/MBR-related superfamily||Translocator protein
hsa-miR-24-3p	ENST00000398322	ENSG00000181513	ACBD4	-0.945221	0.000394251	Acyl-CoA-binding protein, ACBP, conserved site||Acyl-CoA-binding protein, ACBP||-||FERM/acyl-CoA-binding protein superfamily||Acyl-CoA binding protein superfamily
hsa-miR-24-3p	ENST00000398516	ENSG00000145217	SLC26A1	-0.883765	0.00359173	SLC26A/SulP transporter domain||SLC26A/SulP transporter||STAS domain superfamily||Sulphate anion transporter, conserved site||STAS domain||Solute carrier family 26 member 1
hsa-miR-24-3p	ENST00000426395	ENSG00000104870	FCGRT	-0.774884	0.0239221	MHC classes I/II-like antigen recognition protein||-||Immunoglobulin-like fold||MHC class I-like antigen recognition-like||Immunoglobulin-like domain||MHC class I-like antigen recognition-like superfamily||Immunoglobulin/major histocompatibility complex, conserved site||Immunoglobulin-like domain superfamily||Immunoglobulin C1-set
hsa-miR-24-3p	ENST00000440203	ENSG00000106384	MOGAT3	-0.873719	0.00456967	Diacylglycerol acyltransferase
hsa-miR-24-3p	ENST00000446119	ENSG00000011028	MRC2	0.871595	0.00479619	C-type lectin fold||Ricin B-like lectins||Kringle-like fold||-||C-type lectin-like/link domain superfamily||CD209-like, C-type lectin-like domain||Fibronectin type II domain||C-type lectin-like||Fibronectin type II domain superfamily||Ricin B, lectin domain||C-type lectin, conserved site
hsa-miR-24-3p	ENST00000472938	ENSG00000188833	ENTPD8	-0.846866	0.00797793	Nucleoside phosphatase GDA1/CD39
hsa-miR-24-3p	ENST00000524558	ENSG00000149257	SERPINH1	0.79463	0.0184562	Serpin, conserved site||Serpin superfamily||Serpin H1 inhibitory domain||Serpin domain||Serpin family||Serpin H1||-
hsa-miR-24-3p	ENST00000525876	ENSG00000149257	SERPINH1	0.82995	0.0107788	Serpin, conserved site||Serpin superfamily||Serpin H1 inhibitory domain||Serpin domain||Serpin family||Serpin H1||-
hsa-miR-24-3p	ENST00000533603	ENSG00000149257	SERPINH1	0.824299	0.0118359	Serpin, conserved site||Serpin superfamily||Serpin H1 inhibitory domain||Serpin domain||Serpin family||Serpin H1||-
hsa-miR-24-3p	ENST00000540285	ENSG00000150967	ABCB9	0.800837	0.0169174	-||AAA+ ATPase domain||ATP-binding cassette subfamily B member 9||ABC transporter, conserved site||P-loop containing nucleoside triphosphate hydrolase||ABC transporter-like||ABC transporter type 1, transmembrane domain superfamily||ABC transporter type 1,
hsa-miR-24-3p	ENST00000580669	ENSG00000005379	TSPOAP1	-0.779253	0.0226364	Immunoglobulin-like fold||Fibronectin type III||RIMS-binding protein, third SH3 domain||SH3 domain||RIMS-binding protein, second SH3 domain||SH3-like domain superfamily||RIMS-binding protein 1||Fibronectin type III superfamily
hsa-miR-24-3p	ENST00000581675	ENSG00000005379	TSPOAP1	-0.824552	0.0117872	Immunoglobulin-like fold||Fibronectin type III||RIMS-binding protein, third SH3 domain||SH3 domain||RIMS-binding protein, second SH3 domain||SH3-like domain superfamily||RIMS-binding protein 1||Fibronectin type III superfamily
hsa-miR-24-3p	ENST00000585934	ENSG00000007255	TRAPPC6A	-0.798875	0.0173947	TRAPP complex, Trs33 subunit||NO signalling/Golgi transport ligand-binding domain superfamily||-||Transport protein particle (TRAPP) component
hsa-miR-24-3p	ENST00000616156	ENSG00000077009	NMRK2	0.885923	0.00340111	-||P-loop containing nucleoside triphosphate hydrolase
hsa-miR-24-3p	ENST00000636571	ENSG00000117984	CTSD	0.77825	0.0229276	Cathepsin D||Aspartic peptidase, active site||Peptidase family A1 domain||-||Aspartic peptidase, N-terminal||Aspartic peptidase A1 family||Aspartic peptidase domain superfamily
hsa-miR-296-3p	ENST00000085068	ENSG00000063241	ISOC2	-0.740716	0.0355433	Isochorismatase-like||Isochorismatase-like superfamily
hsa-miR-296-3p	ENST00000219070	ENSG00000087245	MMP2	0.733253	0.0384637	Peptidase M10, metallopeptidase||Hemopexin-like domain||Metallopeptidase, catalytic domain superfamily||Hemopexin-like domain superfamily||PGBD superfamily||Fibronectin type II domain||Peptidoglycan binding-like||Peptidase M10A||Peptidase M10A, catalytic domain||Fibronectin type II domain superfamily||PGBD-like superfamily||Peptidase M10A, cysteine switch, zinc binding site||Hemopexin, conserved …
hsa-miR-296-3p	ENST00000229277	ENSG00000111674	ENO2	0.954128	0.000233094	Enolase, conserved site||Enolase, N-terminal||Enolase, C-terminal TIM barrel domain||-||Enolase-like, N-terminal||Enolase-like superfamily||Enolase-like, C-terminal domain superfamily||Enolase
hsa-miR-296-3p	ENST00000231420	ENSG00000113492	AGXT2	-0.779451	0.022579	Pyridoxal phosphate-dependent transferase domain 1||Aminotransferase class-III||Pyridoxal phosphate-dependent transferase||Pyridoxal phosphate-dependent transferase, major domain
hsa-miR-296-3p	ENST00000238682	ENSG00000119699	TGFB3	0.71882	0.0445156	Transforming growth factor beta, conserved site||Transforming growth factor-beta-related||Transforming growth factor beta-3||Cystine-knot cytokine||Transforming growth factor-beta||TGF-beta, propeptide||Transforming growth factor-beta, C-terminal
hsa-miR-296-3p	ENST00000250373	ENSG00000100968	NFATC4	0.896192	0.00258341	Immunoglobulin E-set||Nuclear factor of activated T cells (NFAT)||Rel homology domain (RHD), DNA-binding domain superfamily||Rel homology domain (RHD), DNA-binding domain||Immunoglobulin-like fold||IPT domain||Rel homology dimerisation domain||p53-like transcription factor, DNA-binding
hsa-miR-296-3p	ENST00000261799	ENSG00000113721	PDGFRB	0.835359	0.00982475	Immunoglobulin subtype||Immunoglobulin subtype 2||Immunoglobulin-like fold||Immunoglobulin I-set||Tyrosine-protein kinase, active site||Immunoglobulin-like domain superfamily||Protein kinase, ATP binding site||Immunoglobulin-like domain||Immunoglobulin||Tyrosine-protein kinase, receptor class III, conserved site||Tyrosine-protein kinase, catalytic domain||Protein kinase-like domain superfamily||P…
hsa-miR-296-3p	ENST00000263269	ENSG00000105464	GRIN2D	0.894328	0.00272114	Ionotropic glutamate receptor||Ionotropic glutamate receptor, L-glutamate and glycine-binding domain||Receptor, ligand binding region||Periplasmic binding protein-like I||Ionotropic glutamate receptor, metazoa
hsa-miR-296-3p	ENST00000263388	ENSG00000074181	NOTCH3	0.916818	0.00135062	EGF-like calcium-binding, conserved site||EGF-like domain||EGF-type aspartate/asparagine hydroxylation site||Notch-like domain superfamily||Neurogenic locus Notch 3||Notch, NODP domain||EGF-like, conserved site||Notch domain||Growth factor receptor cysteine-rich domain superfamily||Notch, NOD domain||-||EGF-like calcium-binding domain||Ankyrin repeat-containing domain superfamily||Notch||Domain o…
hsa-miR-296-3p	ENST00000264717	ENSG00000084734	GCKR	-0.724554	0.0420471	-||Glucokinase regulatory protein, conserved site||Sugar isomerase (SIS)
hsa-miR-296-3p	ENST00000273173	ENSG00000144671	SLC22A14	0.964092	0.00011265	Major facilitator, sugar transporter-like||MFS transporter superfamily||Major facilitator superfamily domain
hsa-miR-296-3p	ENST00000281938	ENSG00000152137	HSPB8	0.879678	0.00397135	Small heat shock protein HSP20||Alpha crystallin/Hsp20 domain||HSP20-like chaperone||Alpha crystallin/Heat shock protein
hsa-miR-296-3p	ENST00000285093	ENSG00000167315	ACAA2	-0.716142	0.0456976	Thiolase, N-terminal||Thiolase||Thiolase, acyl-enzyme intermediate active site||Thiolase, active site||Thiolase, conserved site||Thiolase, C-terminal||Thiolase-like
hsa-miR-296-3p	ENST00000288548	ENSG00000119771	KLHL29	0.839758	0.00908996	BTB/POZ domain||Kelch repeat type 1||SKP1/BTB/POZ domain superfamily||BTB-kelch protein||Kelch-type beta propeller||BTB/Kelch-associated
hsa-miR-296-3p	ENST00000291495	ENSG00000160161	CILP2	0.777788	0.0230625	Thrombospondin type-1 (TSP1) repeat superfamily||Immunoglobulin subtype||Immunoglobulin subtype 2||WxxW domain||Thrombospondin type-1 (TSP1) repeat||Immunoglobulin-like fold||Immunoglobulin-like domain superfamily||Carboxypeptidase-like, regulatory domain superfamily||Immunoglobulin-like domain
hsa-miR-296-3p	ENST00000291775	ENSG00000160360	GPSM1	0.831613	0.0104796	Tetratricopeptide-like helical domain superfamily||Tetratricopeptide repeat-containing domain||Tetratricopeptide repeat||GoLoco motif
hsa-miR-296-3p	ENST00000293379	ENSG00000161638	ITGA5	0.874831	0.00445397	-||Integrin domain superfamily||Integrin alpha, N-terminal||Integrin alpha beta-propellor||FG-GAP repeat||Integrin alpha-2||Integrin alpha chain, C-terminal cytoplasmic region, conserved site||Integrin alpha chain
hsa-miR-296-3p	ENST00000294337	ENSG00000162365	CYP4A22	-0.748479	0.0326533	Cytochrome P450||Cytochrome P450 superfamily||Cytochrome P450, E-class, group II||Cytochrome P450, conserved site||Cytochrome P450, E-class, group I
hsa-miR-296-3p	ENST00000294964	ENSG00000162878	PKDCC	0.709176	0.0488612	FAM69, protein-kinase domain||-||Protein kinase domain||Protein kinase-like domain superfamily
hsa-miR-296-3p	ENST00000296233	ENSG00000163884	KLF15	-0.846027	0.00810443	Zinc finger C2H2 superfamily||Zinc finger C2H2-type
hsa-miR-296-3p	ENST00000297469	ENSG00000164850	GPER1	0.787447	0.0203428	GPCR, rhodopsin-like, 7TM||G protein-coupled receptor, rhodopsin-like||-
hsa-miR-296-3p	ENST00000307522	ENSG00000169515	CCDC8	0.925084	0.000992955	Paraneoplastic antigen Ma||Coiled-coil domain-containing protein 8
hsa-miR-296-3p	ENST00000311890	ENSG00000173641	HSPB7	0.877316	0.00420208	Alpha crystallin/Hsp20 domain||Small heat shock protein HSP20||Heat shock protein beta-7, ACD domain||HSP20-like chaperone||Alpha crystallin/Heat shock protein
hsa-miR-296-3p	ENST00000319622	ENSG00000067225	PKM	0.830601	0.0106611	Pyruvate kinase||-||Pyruvate kinase, active site||Pyruvate kinase, insert domain superfamily||Pyruvate kinase-like, insert domain superfamily||Pyruvate kinase, C-terminal domain superfamily||Pyruvate/Phosphoenolpyruvate kinase-like domain superfamily||Pyruvate kinase, C-terminal||Pyruvate kinase, barrel
hsa-miR-296-3p	ENST00000322810	ENSG00000178209	PLEC	0.928061	0.000881259	Plectin/S10, N-terminal||Spectrin/alpha-actinin||Plectin repeat||Winged helix-like DNA-binding domain superfamily||Plectin||SH3 domain||Actinin-type actin-binding domain, conserved site||Calponin homology domain||Plakin repeat superfamily||CH domain superfamily
hsa-miR-296-3p	ENST00000326427	ENSG00000135916	ITM2C	0.752492	0.0312178	BRICHOS domain||-
hsa-miR-296-3p	ENST00000331595	ENSG00000182492	BGN	0.956595	0.000197844	Leucine-rich repeat N-terminal domain||Leucine-rich repeat domain superfamily||Leucine-rich repeat, typical subtype||Biglycan||Leucine-rich repeat||Small leucine-rich proteoglycan, class I, decorin/asporin/byglycan
hsa-miR-296-3p	ENST00000335181	ENSG00000067225	PKM	0.871361	0.00482152	Pyruvate kinase||-||Pyruvate kinase, active site||Pyruvate kinase, insert domain superfamily||Pyruvate kinase-like, insert domain superfamily||Pyruvate kinase, C-terminal domain superfamily||Pyruvate/Phosphoenolpyruvate kinase-like domain superfamily||Pyruvate kinase, C-terminal||Pyruvate kinase, barrel
hsa-miR-296-3p	ENST00000336180	ENSG00000106683	LIMK1	0.788331	0.0201043	PDZ superfamily||Zinc finger, LIM-type||Protein kinase-like domain superfamily||PDZ domain||-||Protein kinase domain||Serine-threonine/tyrosine-protein kinase, catalytic domain||Protein kinase, ATP binding site
hsa-miR-296-3p	ENST00000337231	ENSG00000109089	CDR2L	0.904543	0.00202178	Cerebellar degeneration-related protein 2
hsa-miR-296-3p	ENST00000345136	ENSG00000178209	PLEC	0.899571	0.00234539	Plectin/S10, N-terminal||Spectrin/alpha-actinin||Plectin repeat||Winged helix-like DNA-binding domain superfamily||Plectin||SH3 domain||Actinin-type actin-binding domain, conserved site||Calponin homology domain||Plakin repeat superfamily||CH domain superfamily
hsa-miR-296-3p	ENST00000346249	ENSG00000101150	TPD52L2	0.914211	0.00147863	Tumour protein D52||Six-hairpin glycosidase-like superfamily
hsa-miR-296-3p	ENST00000366472	ENSG00000175137	SH3BP5L	0.842663	0.00862434	SH3-binding 5
hsa-miR-296-3p	ENST00000369146	ENSG00000159164	SV2A	0.756568	0.0298001	Sugar transporter, conserved site||Major facilitator, sugar transporter-like||Major facilitator superfamily||Synaptic vesicle protein SV2||MFS transporter superfamily||Major facilitator superfamily domain||Pentapeptide repeat
hsa-miR-296-3p	ENST00000370220	ENSG00000107816	LZTS2	0.77272	0.0245754	Leucine zipper putative tumour suppressor 2
hsa-miR-296-3p	ENST00000370223	ENSG00000107816	LZTS2	0.794946	0.0183758	Leucine zipper putative tumour suppressor 2
hsa-miR-296-3p	ENST00000371488	ENSG00000138119	MYOF	0.753776	0.030767	Ferlin, third C2 domain||Ferlin, fifth C2 domain||C2 domain superfamily||Ferlin B-domain||-||C2 domain||Ferlin, C-terminal domain||Ferlin, first C2 domain||Ferlin A-domain||Ferlin, sixth C2 domain||Ferlin family||Ferlin, fourth C2 domain||Ferlin, second C2 domain||Myoferlin||Peroxin/Ferlin domain||FerIin domain
hsa-miR-296-3p	ENST00000372213	ENSG00000151224	MAT1A	-0.899065	0.00238011	S-adenosylmethionine synthetase, central domain||S-adenosylmethionine synthetase, N-terminal||S-adenosylmethionine synthetase, conserved site||S-adenosylmethionine synthetase, C-terminal||S-adenosylmethionine synthetase||S-adenosylmethionine synthetase superfamily
hsa-miR-296-3p	ENST00000372469	ENSG00000167157	PRRX2	0.717014	0.0453109	OAR domain||Homeobox domain||Homeobox, conserved site||Homeobox-like domain superfamily
hsa-miR-296-3p	ENST00000372722	ENSG00000244274	DBNDD2	0.811325	0.0145048	Dysbindin
hsa-miR-296-3p	ENST00000373463	ENSG00000121900	TMEM54	0.961784	0.000135564	Beta-casein-like
hsa-miR-296-3p	ENST00000374436	ENSG00000242372	EIF6	0.768868	0.0257653	Translation initiation factor IF6||-
hsa-miR-296-3p	ENST00000376327	ENSG00000102007	PLP2	0.841573	0.00879717	Marvel domain
hsa-miR-296-3p	ENST00000381980	ENSG00000154274	C4orf19	-0.769011	0.0257203	Protein of unknown function DUF4699||-
hsa-miR-296-3p	ENST00000382120	ENSG00000109610	SOD3	0.714534	0.0464167	Superoxide dismutase, copper/zinc binding domain||Superoxide dismutase-like, copper/zinc binding domain superfamily||Superoxide dismutase, copper/zinc, binding site||-||Superoxide dismutase (Cu/Zn) / superoxide dismutase copper chaperone
hsa-miR-296-3p	ENST00000382361	ENSG00000075618	FSCN1	0.781317	0.0220443	Fascin-1||Fascin||Fascin domain||Actin-crosslinking||Fascin, metazoans
hsa-miR-296-3p	ENST00000383056	ENSG00000134779	TPGS2	0.743316	0.0345584	Knr4/Smi1-like domain||Tubulin polyglutamylase complex subunit 2||-
hsa-miR-296-3p	ENST00000389614	ENSG00000176153	GPX2	-0.718399	0.0447004	-||Thioredoxin-like superfamily||Glutathione peroxidase active site||Glutathione peroxidase conserved site||Glutathione peroxidase
hsa-miR-296-3p	ENST00000394048	ENSG00000139641	ESYT1	0.741195	0.0353606	C2 domain superfamily||Extended synaptotagmin, C2B domain||Synaptotagmin, SMP domain||Synaptotagmin-like mitochondrial-lipid-binding domain||C2 domain||Extended synaptotagmin, C-terminal C2 domain||Extended synaptotagmin, C2A domain
hsa-miR-296-3p	ENST00000394934	ENSG00000197746	PSAP	0.849323	0.00761494	Saposin, chordata||Saposin||Saposin B type domain||Saposin-like||Saposin-like type B, region 1||Saposin B type, region 2||Saposin A-type domain
hsa-miR-296-3p	ENST00000398516	ENSG00000145217	SLC26A1	-0.837891	0.00939742	SLC26A/SulP transporter domain||SLC26A/SulP transporter||STAS domain superfamily||Sulphate anion transporter, conserved site||STAS domain||Solute carrier family 26 member 1
hsa-miR-296-3p	ENST00000400521	ENSG00000184470	TXNRD2	-0.829927	0.010783	FAD/NAD(P)-binding domain||Pyridine nucleotide-disulphide oxidoreductase, class I||Pyridine nucleotide-disulphide oxidoreductase, class I, active site||FAD/NAD-linked reductase, dimerisation domain superfamily||Pyridine nucleotide-disulphide oxidoreductase, dimerisation domain||FAD/NAD(P)-binding domain superfamily||Thioredoxin/glutathione reductase selenoprotein||-
hsa-miR-296-3p	ENST00000405914	ENSG00000084731	KIF3C	0.922506	0.00109685	Kinesin-like protein||Kinesin motor domain, conserved site||Kinesin motor domain||P-loop containing nucleoside triphosphate hydrolase||-
hsa-miR-296-3p	ENST00000419497	ENSG00000172432	GTPBP2	0.951305	0.000278226	P-loop containing nucleoside triphosphate hydrolase||-||Transcription factor, GTP-binding domain||GTP binding protein 1-like, GTP-binding domain||Translation protein, beta-barrel domain superfamily||Translation elongation factor EF1A/initiation factor IF2gamma, C-terminal
hsa-miR-296-3p	ENST00000429455	ENSG00000160360	GPSM1	0.800568	0.0169823	Tetratricopeptide-like helical domain superfamily||Tetratricopeptide repeat-containing domain||Tetratricopeptide repeat||GoLoco motif
hsa-miR-296-3p	ENST00000437642	ENSG00000087245	MMP2	0.929091	0.000844598	Peptidase M10, metallopeptidase||Hemopexin-like domain||Metallopeptidase, catalytic domain superfamily||Hemopexin-like domain superfamily||PGBD superfamily||Fibronectin type II domain||Peptidoglycan binding-like||Peptidase M10A||Peptidase M10A, catalytic domain||Fibronectin type II domain superfamily||PGBD-like superfamily||Peptidase M10A, cysteine switch, zinc binding site||Hemopexin, conserved …
hsa-miR-296-3p	ENST00000440944	ENSG00000160360	GPSM1	0.742151	0.0349975	Tetratricopeptide-like helical domain superfamily||Tetratricopeptide repeat-containing domain||Tetratricopeptide repeat||GoLoco motif
hsa-miR-296-3p	ENST00000450982	ENSG00000186792	HYAL3	0.86766	0.0052345	Hyaluronidase||Hyaluronidase-3||Aldolase-type TIM barrel||Glycoside hydrolase superfamily
hsa-miR-296-3p	ENST00000454366	ENSG00000075218	GTSE1	0.778015	0.0229962	G2 and S phase-expressed protein 1, N-terminal||Proline/serine-rich coiled-coil protein 1/G2 and S phase-expressed protein 1||G2 and S phase-expressed protein 1
hsa-miR-296-3p	ENST00000455600	ENSG00000198853	RUSC2	0.747652	0.032954	SH3 domain||RUN domain superfamily||SH3-like domain superfamily||RUN domain
hsa-miR-296-3p	ENST00000457828	ENSG00000160285	LSS	0.823806	0.0119313	Squalene cyclase, C-terminal||Terpenoid cyclases/protein prenyltransferase alpha-alpha toroid||Squalene cyclase||Terpene synthase, conserved site||Squalene cyclase, N-terminal
hsa-miR-296-3p	ENST00000480748	ENSG00000165475	CRYL1	-0.825329	0.0116387	3-hydroxyacyl-CoA dehydrogenase||3-hydroxyacyl-CoA dehydrogenase, NAD binding||6-phosphogluconate dehydrogenase, domain 2||-||NAD(P)-binding domain superfamily||3-hydroxyacyl-CoA dehydrogenase, C-terminal||3-hydroxyacyl-CoA dehydrogenase, conserved site||6-phosphogluconate dehydrogenase-like, C-terminal domain superfamily
hsa-miR-296-3p	ENST00000531493	ENSG00000175592	FOSL1	0.754025	0.0306798	Basic-leucine zipper domain||-||AP-1 transcription factor||Fos-related antigen 1
hsa-miR-296-3p	ENST00000541477	ENSG00000111674	ENO2	0.967396	8.45433e-05	Enolase, conserved site||Enolase, N-terminal||Enolase, C-terminal TIM barrel domain||-||Enolase-like, N-terminal||Enolase-like superfamily||Enolase-like, C-terminal domain superfamily||Enolase
hsa-miR-296-3p	ENST00000548925	ENSG00000135441	BLOC1S1	-0.930045	0.000811574	-||Biogenesis of lysosome-related organelles complex 1 subunit 1
hsa-miR-296-3p	ENST00000554050	ENSG00000100968	NFATC4	0.815782	0.0135494	Immunoglobulin E-set||Nuclear factor of activated T cells (NFAT)||Rel homology domain (RHD), DNA-binding domain superfamily||Rel homology domain (RHD), DNA-binding domain||Immunoglobulin-like fold||IPT domain||Rel homology dimerisation domain||p53-like transcription factor, DNA-binding
hsa-miR-296-3p	ENST00000561421	ENSG00000103876	FAH	-0.792068	0.0191161	Fumarylacetoacetase, N-terminal domain superfamily||Fumarylacetoacetase, N-terminal||Fumarylacetoacetase||Fumarylacetoacetase-like, C-terminal domain superfamily||-||Fumarylacetoacetase-like, C-terminal
hsa-miR-296-3p	ENST00000562197	ENSG00000261594	TPBGL	0.808619	0.0151051	Cysteine-rich flanking region, C-terminal||Leucine-rich repeat domain superfamily||Leucine-rich repeat||Leucine-rich repeat, typical subtype
hsa-miR-296-3p	ENST00000565184	ENSG00000067225	PKM	0.895877	0.00260631	Pyruvate kinase||-||Pyruvate kinase, active site||Pyruvate kinase, insert domain superfamily||Pyruvate kinase-like, insert domain superfamily||Pyruvate kinase, C-terminal domain superfamily||Pyruvate/Phosphoenolpyruvate kinase-like domain superfamily||Pyruvate kinase, C-terminal||Pyruvate kinase, barrel
hsa-miR-296-3p	ENST00000582401	ENSG00000265972	TXNIP	-0.713089	0.0470683	Arrestin, C-terminal||Arrestin C-terminal-like domain||Arrestin-like, N-terminal||Immunoglobulin E-set
hsa-miR-296-3p	ENST00000588221	ENSG00000174652	ZNF266	-0.760815	0.0283659	Zinc finger, BED-type||KRAB domain superfamily||Krueppel-associated box||Zinc finger C2H2 superfamily||Zinc finger C2H2-type
hsa-miR-296-3p	ENST00000589256	ENSG00000183077	AFMID	-0.856044	0.00667603	Alpha/beta hydrolase fold-3||Alpha/Beta hydrolase fold||-||Kynurenine formamidase, vertebrates/fungi-type
hsa-miR-296-3p	ENST00000611397	ENSG00000162383	SLC1A7	0.71407	0.0466253	Sodium:dicarboxylate symporter superfamily||-||Sodium:dicarboxylate symporter, conserved site||Sodium:dicarboxylate symporter
hsa-miR-29c-3p	ENST00000415264	ENSG00000118960	HS1BP3	0.769738	0.0254934	Phox homologous domain||PX domain superfamily||HCLS1-binding protein 3, PX domain||-
hsa-miR-3065-3p	ENST00000259989	ENSG00000137441	FGFBP2	0.875269	0.00440887	FGF binding 1
hsa-miR-3065-3p	ENST00000329886	ENSG00000185347	TEDC1	0.814876	0.0137404	Domain of unknown function DUF4510||-||Domain of unknown function DUF4509
hsa-miR-3065-3p	ENST00000428960	ENSG00000176894	PXMP2	0.846465	0.0080383	Mpv17/PMP22||-
hsa-miR-3065-3p	ENST00000597512	ENSG00000130475	FCHO1	0.724312	0.0421494	FCH domain||Muniscin C-terminal||-||Mu homology domain||AH/BAR domain superfamily||F-BAR domain only protein 1||U1 small nuclear ribonucleoprotein of 70kDa N-terminal||F-BAR domain
hsa-miR-3074-3p	ENST00000238721	ENSG00000115129	TP53I3	-0.79014	0.0196221	Quinone oxidoreductase PIG3||Alcohol dehydrogenase, C-terminal||Polyketide synthase, enoylreductase domain||Alcohol dehydrogenase, N-terminal||GroES-like superfamily||NAD(P)-binding domain superfamily
hsa-miR-3074-5p	ENST00000252506	ENSG00000130222	GADD45G	-0.835304	0.00983432	50S ribosomal protein L30e-like||Ribosomal protein L7Ae/L30e/S12e/Gadd45||Growth arrest and DNA damage-inducible protein GADD45
hsa-miR-3074-5p	ENST00000253496	ENSG00000131187	F12	-0.797909	0.0176327	EGF-like calcium-binding domain||Kringle-like fold||Peptidase S1A, chymotrypsin family||Serine proteases, trypsin domain||Fibronectin type II domain superfamily||Serine proteases, trypsin family, serine active site||Peptidase S1, PA clan||Serine proteases, trypsin family, histidine active site||Kringle||EGF-like domain||Fibronectin type II domain||Fibronectin, type I||Kringle superfamily||EGF-lik…
hsa-miR-3074-5p	ENST00000297469	ENSG00000164850	GPER1	0.770904	0.025132	GPCR, rhodopsin-like, 7TM||G protein-coupled receptor, rhodopsin-like||-
hsa-miR-3074-5p	ENST00000299705	ENSG00000166557	TMED3	0.925567	0.000974244	GOLD domain||-||GOLD domain superfamily||TMP21-related
hsa-miR-3074-5p	ENST00000302125	ENSG00000170476	MZB1	-0.715409	0.0460246	-||Domain of unknown function DUF3456
hsa-miR-3074-5p	ENST00000302250	ENSG00000162391	FAM151A	-0.723789	0.0423716	Protein of unknown function DUF2181
hsa-miR-3074-5p	ENST00000310325	ENSG00000174080	CTSF	-0.837928	0.0093913	Peptidase C1A||Cathepsin propeptide inhibitor domain (I29)||-||Peptidase C1A, papain C-terminal||Papain-like cysteine endopeptidase||Cysteine peptidase, cysteine active site||Cysteine peptidase, histidine active site||Papain-like cysteine peptidase superfamily
hsa-miR-3074-5p	ENST00000311189	ENSG00000174775	HRAS	0.758441	0.0291622	Small GTP-binding protein domain||P-loop containing nucleoside triphosphate hydrolase||-||Small GTPase superfamily||Small GTPase superfamily, Ras-type
hsa-miR-3074-5p	ENST00000317391	ENSG00000166840	GLYATL1	-0.776728	0.0233741	Acyl-CoA N-acyltransferase||-||Glycine N-acyltransferase||Glycine N-acyltransferase, C-terminal||Glycine N-acyltransferase, N-terminal
hsa-miR-3074-5p	ENST00000337619	ENSG00000106367	AP1S1	0.901642	0.00220683	Adaptor protein complex, sigma subunit||-||Longin-like domain superfamily||Clathrin adaptor complex, small chain||AP complex, mu/sigma subunit
hsa-miR-3074-5p	ENST00000350061	ENSG00000157388	CACNA1D	-0.85205	0.00722454	-||Voltage-dependent calcium channel, alpha-1 subunit, IQ domain||Voltage-dependent L-type calcium channel, IQ-associated domain||Voltage-dependent calcium channel, alpha-1 subunit||Voltage-dependent channel domain superfamily||Ion transport domain||Volta
hsa-miR-3074-5p	ENST00000382666	ENSG00000180185	FAHD1	-0.892491	0.00286143	Fumarylacetoacetase-like, C-terminal||Fumarylacetoacetase-like, C-terminal domain superfamily
hsa-miR-3074-5p	ENST00000412663	ENSG00000107742	SPOCK2	-0.716949	0.0453398	Thyroglobulin type-1||Kazal domain||-||Thyroglobulin type-1 superfamily||Kazal domain superfamily||SPARC/Testican, calcium-binding domain||EF-hand domain pair
hsa-miR-3074-5p	ENST00000434752	ENSG00000228672	PROB1	0.739862	0.0358702	Domain of unknown function DUF4585
hsa-miR-3074-5p	ENST00000465120	ENSG00000120093	HOXB3	0.919387	0.00123174	Homeobox-like domain superfamily||Homeobox protein, antennapedia type, conserved site||Domain of unknown function DUF4074||Homeobox, conserved site||Homeobox domain||Homeobox domain, metazoa||-
hsa-miR-3074-5p	ENST00000531066	ENSG00000166689	PLEKHA7	-0.904461	0.00202692	PH-like domain superfamily||Pleckstrin homology domain||WW domain superfamily||-||WW domain
hsa-miR-3074-5p	ENST00000553586	ENSG00000100577	GSTZ1	-0.838403	0.00931238	Glutathione S-transferase, C-terminal||Glutathione S-transferase, N-terminal||Thioredoxin-like superfamily||Glutathione S-transferase, C-terminal domain superfamily||Glutathione S-transferases, class Zeta , C-terminal||-||Glutathione S-transferase, C-terminal-like||Glutathione S-transferases, class Zeta , N-terminal||Glutathione S-transferases, class Zeta
hsa-miR-3074-5p	ENST00000585513	ENSG00000095752	IL11	0.792413	0.0190262	Interleukin-11||Interleukin-11, mammalian||Four-helical cytokine-like, core
hsa-miR-3074-5p	ENST00000633867	ENSG00000266714	MYO15B	-0.721465	0.0433665	MyTH4 domain superfamily||Myosin head, motor domain||MYO15B, SH3 domain||P-loop containing nucleoside triphosphate hydrolase||FERM central domain||FERM superfamily, second domain||PH-like domain superfamily||Band 4.1 domain||SH3 domain||-||IQ motif, EF-hand binding site||FERM domain||MyTH4 domain||SH3-like domain superfamily||Kinesin motor domain superfamily
hsa-miR-3074-5p	ENST00000646560	ENSG00000106367	AP1S1	0.746642	0.0333237	Adaptor protein complex, sigma subunit||-||Longin-like domain superfamily||Clathrin adaptor complex, small chain||AP complex, mu/sigma subunit
hsa-miR-30c-1-3p	ENST00000243776	ENSG00000123989	CHPF	-0.776688	0.0233859	Chondroitin N-acetylgalactosaminyltransferase
hsa-miR-30c-1-3p	ENST00000358171	ENSG00000149257	SERPINH1	-0.708185	0.0493216	Serpin, conserved site||Serpin superfamily||Serpin H1 inhibitory domain||Serpin domain||Serpin family||Serpin H1||-
hsa-miR-30c-1-3p	ENST00000397851	ENSG00000165795	NDRG2	0.717883	0.0449272	NDRG||-||Protein NDRG2||Alpha/Beta hydrolase fold
hsa-miR-30c-1-3p	ENST00000439647	ENSG00000161203	AP2M1	-0.743839	0.0343623	Mu homology domain||Longin-like domain superfamily||AP-2 complex subunit mu, C-terminal superfamily||Clathrin adaptor, mu subunit, conserved site||AP complex, mu/sigma subunit||Clathrin adaptor, mu subunit
hsa-miR-30c-1-3p	ENST00000453413	ENSG00000124780	KCNK17	0.723638	0.0424356	Potassium channel domain||Two pore domain potassium channel, TASK family||Two pore domain potassium channel
hsa-miR-30c-1-3p	ENST00000524558	ENSG00000149257	SERPINH1	-0.716588	0.0454996	Serpin, conserved site||Serpin superfamily||Serpin H1 inhibitory domain||Serpin domain||Serpin family||Serpin H1||-
hsa-miR-30c-1-3p	ENST00000540288	ENSG00000149782	PLCB3	-0.724084	0.0422463	Phosphoinositide-specific phospholipase C, EF-hand-like domain||Phospholipase C-beta, C-terminal domain||Phosphoinositide phospholipase C family||EF-hand domain pair||Phosphatidylinositol-specific phospholipase C, X domain||C2 domain||PLC-like phosphodiesterase, TIM beta/alpha-barrel domain superfamily||Phospholipase C, phosphatidylinositol-specific, Y domain||Phosphatidylinositol-4, 5-bisphospha…
hsa-miR-30c-1-3p	ENST00000554143	ENSG00000165795	NDRG2	0.731105	0.0393308	NDRG||-||Protein NDRG2||Alpha/Beta hydrolase fold
hsa-miR-30c-1-3p	ENST00000594279	ENSG00000077463	SIRT6	-0.713875	0.0467132	Sirtuin family, catalytic core domain||Sirtuin family||-||DHS-like NAD/FAD-binding domain superfamily
hsa-miR-3120-3p	ENST00000230321	ENSG00000112559	MDFI	0.86588	0.00544104	MyoD family inhibitor/MyoD family inhibitor domain-containing protein
hsa-miR-3120-3p	ENST00000246792	ENSG00000126458	RRAS	0.905624	0.00195553	Small GTPase superfamily||Small GTPase superfamily, Ras-type||Small GTP-binding protein domain||P-loop containing nucleoside triphosphate hydrolase
hsa-miR-3120-3p	ENST00000251108	ENSG00000102543	CDADC1	-0.743505	0.0344877	Cytidine deaminase-like||Deoxycytidylate deaminase-related||Deoxycytidylate deaminase domain||Cytidine and deoxycytidylate deaminase domain||-||APOBEC/CMP deaminase, zinc-binding
hsa-miR-3120-3p	ENST00000327042	ENSG00000180089	TMEM86B	-0.73758	0.0367532	YhhN-like
hsa-miR-3120-3p	ENST00000374948	ENSG00000089685	BIRC5	0.725115	0.0418101	-||BIR repeat
hsa-miR-3120-3p	ENST00000429789	ENSG00000177830	CHID1	0.982278	1.37309e-05	Glycoside hydrolase family 18, catalytic domain||Chitinase insertion domain superfamily||Chitinase II||-||Glycoside hydrolase superfamily
hsa-miR-3120-3p	ENST00000460241	ENSG00000206549	PRSS50	-0.916559	0.00136302	Serine proteases, trypsin domain||Peptidase S1A, chymotrypsin family||Peptidase S1, PA clan
hsa-miR-3120-3p	ENST00000476665	ENSG00000106012	IQCE	0.896954	0.00252843	IQ motif, EF-hand binding site||P-loop containing nucleoside triphosphate hydrolase||-
hsa-miR-3120-3p	ENST00000532236	ENSG00000137491	SLCO2B1	0.90762	0.0018369	MFS transporter superfamily||Organic anion transporter polypeptide||Kazal domain||Major facilitator superfamily domain||-
hsa-miR-3120-3p	ENST00000540634	ENSG00000105676	ARMC6	-0.854912	0.00682866	-||Armadillo-like helical||Armadillo||Armadillo-type fold
hsa-miR-3120-3p	ENST00000622969	ENSG00000276600	RAB7B	0.747531	0.0329982	Small GTPase superfamily||Small GTP-binding protein domain||-||P-loop containing nucleoside triphosphate hydrolase
hsa-miR-31-3p	ENST00000643399	ENSG00000156515	HK1	0.890059	0.00305424	Hexokinase||-||Hexokinase, C-terminal||Hexokinase, binding site||Hexokinase, N-terminal
hsa-miR-31-5p	ENST00000288098	ENSG00000157368	IL34	0.928337	0.000871332	Interleukin-34 superfamily||Interleukin-34
hsa-miR-31-5p	ENST00000294973	ENSG00000162882	HAAO	-0.827241	0.0112778	3-hydroxyanthranilic acid dioxygenase||3-hydroxyanthranilate 3, 4-dioxygenase, metazoan||RmlC-like jelly roll fold||RmlC-like cupin domain superfamily
hsa-miR-31-5p	ENST00000331163	ENSG00000100311	PDGFB	0.9539	0.000236536	Platelet-derived growth factor subunit B||Platelet-derived growth factor, conserved site||Cystine-knot cytokine||Platelet-derived growth factor, N-terminal||PDGF/VEGF domain
hsa-miR-31-5p	ENST00000340107	ENSG00000068078	FGFR3	-0.737236	0.0368875	Tyrosine-protein kinase, active site||Immunoglobulin I-set||Serine-threonine/tyrosine-protein kinase, catalytic domain||Immunoglobulin-like domain superfamily||Fibroblast growth factor receptor family||Protein kinase domain||Protein kinase, ATP binding site||Immunoglobulin-like domain||Immunoglobulin subtype||Immunoglobulin subtype 2||Immunoglobulin-like fold||-||Protein kinase-like domain superf…
hsa-miR-31-5p	ENST00000343216	ENSG00000188011	RTP5	-0.763249	0.0275635	-||CXXC-type zinc finger protein 11||Zinc-binding domain||Receptor-transporting protein
hsa-miR-31-5p	ENST00000395321	ENSG00000109107	ALDOC	-0.818137	0.0130609	Fructose-bisphosphate aldolase class-I active site||Fructose-bisphosphate aldolase, class-I||Aldolase-type TIM barrel
hsa-miR-31-5p	ENST00000418476	ENSG00000140553	UNC45A	0.77748	0.0231529	Armadillo-like helical||UNC-45/Cro1/She4, central domain||Tetratricopeptide repeat||Tetratricopeptide repeat-containing domain||Armadillo-type fold||Tetratricopeptide-like helical domain superfamily
hsa-miR-31-5p	ENST00000482155	ENSG00000213533	STIMATE	-0.806071	0.0156844	Store-operated calcium entry regulator STIMATE/YPL162C||-
hsa-miR-31-5p	ENST00000494453	ENSG00000113924	HGD	-0.765569	0.0268118	RmlC-like jelly roll fold||RmlC-like cupin domain superfamily||-||Homogentisate 1,2-dioxygenase
hsa-miR-31-5p	ENST00000497750	ENSG00000147889	CDKN2A	0.751013	0.0317421	Tumor suppressor ARF||-||Ankyrin repeat-containing domain superfamily||Ankyrin repeat-containing domain
hsa-miR-31-5p	ENST00000532105	ENSG00000143575	HAX1	0.917781	0.00130522	-||HS1-associating protein X-1
hsa-miR-31-5p	ENST00000541778	ENSG00000111641	NOP2	0.920134	0.00119849	RNA (C5-cytosine) methyltransferase||RNA (C5-cytosine) methyltransferase, NOP2||S-adenosyl-L-methionine-dependent methyltransferase||Bacterial Fmu (Sun)/eukaryotic nucleolar NOL1/Nop2p, conserved site||P120R repeat||-||Nop2p||Ribosomal RNA small subunit methyltransferase F, N-terminal||SAM-dependent methyltransferase RsmB/NOP2-type
hsa-miR-31-5p	ENST00000600252	ENSG00000105137	SYDE1	0.833962	0.0100658	-||Rho GTPase-activating protein domain||Rho GTPase activation protein
hsa-miR-3187-3p	ENST00000220856	ENSG00000104415	WISP1	0.851505	0.0073014	Glycoprotein hormone subunit beta||Insulin-like growth factor binding protein, N-terminal, Cys-rich conserved site||VWFC domain||Thrombospondin type-1 (TSP1) repeat superfamily||IGFBP-related, CNN||Thrombospondin type-1 (TSP1) repeat||-||Growth factor receptor cysteine-rich domain superfamily||Insulin-like growth factor-binding protein, IGFBP||Cystine knot, C-terminal
hsa-miR-3187-3p	ENST00000232461	ENSG00000114349	GNAT1	-0.754407	0.0305465	G protein alpha subunit, helical insertion||P-loop containing nucleoside triphosphate hydrolase||Guanine nucleotide binding protein (G-protein), alpha subunit||G-protein alpha subunit, group I
hsa-miR-3187-3p	ENST00000249066	ENSG00000128335	APOL2	0.819054	0.0128739	Apolipoprotein L
hsa-miR-3187-3p	ENST00000261461	ENSG00000066027	PPP2R5A	-0.793572	0.0187271	Armadillo-like helical||Armadillo-type fold||Protein phosphatase 2A, regulatory B subunit, B56
hsa-miR-3187-3p	ENST00000263314	ENSG00000109991	P2RX3	-0.784109	0.0212589	P2X3 purinoceptor||-||P2X purinoreceptor extracellular domain superfamily||P2X purinoreceptor
hsa-miR-3187-3p	ENST00000265132	ENSG00000106927	AMBP	-0.785078	0.0209902	Proteinase inhibitor I2, Kunitz, conserved site||Lipocalin/cytosolic fatty-acid binding domain||Pancreatic trypsin inhibitor Kunitz domain superfamily||Pancreatic trypsin inhibitor Kunitz domain||Protein AMBP||Lipocalin family conserved site||-||Alpha-1-microglobulin||Calycin
hsa-miR-3187-3p	ENST00000266041	ENSG00000055955	ITIH4	-0.825407	0.0116237	von Willebrand factor A-like domain superfamily||von Willebrand factor, type A||Inter-alpha-trypsin inhibitor heavy chain, C-terminal||VIT domain
hsa-miR-3187-3p	ENST00000276914	ENSG00000147872	PLIN2	-0.829157	0.0109234	Perilipin
hsa-miR-3187-3p	ENST00000293404	ENSG00000161653	NAGS	-0.713828	0.0467345	Acetylglutamate kinase-like superfamily||Acyl-CoA N-acyltransferase||N-acetylglutamate synthase, animal||Vertebrate-like NAGS Gcn5-related N-acetyltransferase (GNAT) domain
hsa-miR-3187-3p	ENST00000306562	ENSG00000171161	ZNF672	0.830381	0.0107007	Zinc finger C2H2 superfamily||Zinc finger C2H2-type||-
hsa-miR-3187-3p	ENST00000311856	ENSG00000172940	SLC22A13	0.93729	0.0005879	MFS transporter superfamily||Major facilitator, sugar transporter-like||-||Major facilitator superfamily domain
hsa-miR-3187-3p	ENST00000323830	ENSG00000178772	CPN2	-0.787061	0.0204473	Leucine-rich repeat domain superfamily||Cysteine-rich flanking region, C-terminal||Leucine-rich repeat N-terminal domain||Leucine-rich repeat||Leucine-rich repeat, typical subtype
hsa-miR-3187-3p	ENST00000330877	ENSG00000185100	ADSSL1	-0.7425	0.0348656	Adenylosuccinate synthetase isozyme 1, chordates||P-loop containing nucleoside triphosphate hydrolase||-||Adenylosuccinate synthetase||Adenylosuccinate synthase, active site||Adenylosuccinate synthase, GTP-binding site
hsa-miR-3187-3p	ENST00000332972	ENSG00000185100	ADSSL1	0.818344	0.0130186	Adenylosuccinate synthetase isozyme 1, chordates||P-loop containing nucleoside triphosphate hydrolase||-||Adenylosuccinate synthetase||Adenylosuccinate synthase, active site||Adenylosuccinate synthase, GTP-binding site
hsa-miR-3187-3p	ENST00000333137	ENSG00000183963	SMTN	0.926299	0.000946319	CH domain superfamily||-||Calponin homology domain||Smoothelin
hsa-miR-3187-3p	ENST00000367760	ENSG00000116132	PRRX1	0.945123	0.000396327	Homeobox domain||OAR domain||Homeobox, conserved site||Homeobox-like domain superfamily
hsa-miR-3187-3p	ENST00000367845	ENSG00000118514	ALDH8A1	-0.791727	0.0192049	Aldehyde/histidinol dehydrogenase||Aldehyde dehydrogenase, cysteine active site||Aldehyde dehydrogenase, N-terminal||Aldehyde dehydrogenase, glutamic acid active site||Aldehyde dehydrogenase, C-terminal||Aldehyde dehydrogenase domain||-
hsa-miR-3187-3p	ENST00000367847	ENSG00000118514	ALDH8A1	-0.720955	0.0435863	Aldehyde/histidinol dehydrogenase||Aldehyde dehydrogenase, cysteine active site||Aldehyde dehydrogenase, N-terminal||Aldehyde dehydrogenase, glutamic acid active site||Aldehyde dehydrogenase, C-terminal||Aldehyde dehydrogenase domain||-
hsa-miR-3187-3p	ENST00000372383	ENSG00000157514	TSC22D3	-0.874579	0.00448003	TSC-22 / Dip / Bun||-
hsa-miR-3187-3p	ENST00000372384	ENSG00000157514	TSC22D3	-0.738826	0.0362697	TSC-22 / Dip / Bun||-
hsa-miR-3187-3p	ENST00000373208	ENSG00000138316	ADAMTS14	0.83386	0.0100836	PLAC||Peptidase M12B, ADAM/reprolysin||Thrombospondin type-1 (TSP1) repeat superfamily||ADAM, cysteine-rich||Thrombospondin type-1 (TSP1) repeat||Peptidase M12B, propeptide||ADAM-TS Spacer 1||Metallopeptidase, catalytic domain superfamily
hsa-miR-3187-3p	ENST00000373290	ENSG00000099282	TSPAN15	0.899992	0.00231676	Tetraspanin, EC2 domain superfamily||Tetraspanin||Tetraspanin/Peripherin
hsa-miR-3187-3p	ENST00000373463	ENSG00000121900	TMEM54	0.872998	0.00464582	Beta-casein-like
hsa-miR-3187-3p	ENST00000374170	ENSG00000128805	ARHGAP22	0.937523	0.000581464	Rho GTPase activation protein||Rho GTPase-activating protein domain||Pleckstrin homology domain||PH-like domain superfamily||-
hsa-miR-3187-3p	ENST00000394893	ENSG00000127948	POR	-0.717668	0.0450216	Oxidoreductase FAD/NAD(P)-binding||Flavodoxin/nitric oxide synthase||NADPH-cytochrome p450 reductase, FAD-binding, alpha-helical domain superfamily||Flavodoxin-like||Flavoprotein-like superfamily||Flavoprotein pyridine nucleotide cytochrome reductase||-||Ferredoxin reductase-type FAD-binding domain||Riboflavin synthase-like beta-barrel||NADPH-cytochrome P450 reductase||FAD-binding, type 1||Ferred…
hsa-miR-3187-3p	ENST00000395783	ENSG00000133027	PEMT	-0.822716	0.0121434	Phosphatidyl-N-methylethanolamine/Phosphatidylethanolamine N-methyltransferase||-||Phospholipid methyltransferase
hsa-miR-3187-3p	ENST00000414716	ENSG00000099814	CEP170B	0.959741	0.000158239	CEP170, C-terminal||Forkhead-associated (FHA) domain||SMAD/FHA domain superfamily
hsa-miR-3187-3p	ENST00000417247	ENSG00000128805	ARHGAP22	0.792059	0.0191182	Rho GTPase activation protein||Rho GTPase-activating protein domain||Pleckstrin homology domain||PH-like domain superfamily||-
hsa-miR-3187-3p	ENST00000423014	ENSG00000215845	TSTD1	-0.723733	0.0423954	Rhodanese-like domain||Rhodanese-like domain superfamily
hsa-miR-3187-3p	ENST00000435091	ENSG00000175866	BAIAP2	-0.961958	0.000133742	IRSp53, SH3 domain||SH3 domain||-||I-BAR domain containing protein IRSp53||SH3-like domain superfamily||IMD/I-BAR domain||AH/BAR domain superfamily||I-BAR domain containing protein IRSp53/IRTKS/Pinkbar
hsa-miR-3187-3p	ENST00000442278	ENSG00000166278	C2	-0.819166	0.0128511	von Willebrand factor, type A||-||Sushi/SCR/CCP domain||Complement B/C2||Peptidase S1A, chymotrypsin family||von Willebrand factor A-like domain superfamily||Serine proteases, trypsin domain||Serine proteases, trypsin family, histidine active site||Complement C2||Serine proteases, trypsin family, serine active site||Sushi/SCR/CCP superfamily||Peptidase S1, PA clan
hsa-miR-3187-3p	ENST00000447531	ENSG00000198908	BHLHB9	0.720148	0.0439363	Armadillo-type fold||Armadillo-like helical||Armadillo repeat-containing domain
hsa-miR-3187-3p	ENST00000461906	ENSG00000138109	CYP2C9	-0.734932	0.0377946	Cytochrome P450, conserved site||-||Cytochrome P450, E-class, group I||Cytochrome P450 superfamily||Cytochrome P450
hsa-miR-3187-3p	ENST00000462107	ENSG00000106327	TFR2	-0.807056	0.0154588	Transferrin receptor protein 1/2, PA domain||Transferrin receptor-like, dimerisation domain superfamily||Peptidase M28||-||Glutamate carboxypeptidase 2-like||PA domain
hsa-miR-3187-3p	ENST00000477708	ENSG00000128805	ARHGAP22	0.837604	0.00944527	Rho GTPase activation protein||Rho GTPase-activating protein domain||Pleckstrin homology domain||PH-like domain superfamily||-
hsa-miR-3187-3p	ENST00000515425	ENSG00000169247	SH3TC2	0.869826	0.00499025	Tetratricopeptide repeat||SH3 domain||-||SH3-like domain superfamily||Tetratricopeptide-like helical domain superfamily
hsa-miR-3187-3p	ENST00000531974	ENSG00000165915	SLC39A13	0.778765	0.0227778	Zinc/iron permease
hsa-miR-3187-3p	ENST00000548418	ENSG00000136010	ALDH1L2	0.895932	0.0026023	Aldehyde dehydrogenase domain||Aldehyde/histidinol dehydrogenase||Formyl transferase, C-terminal||Phosphoribosylglycinamide formyltransferase, active site||-||10-formyltetrahydrofolate dehydrogenase||Formyl transferase-like, C-terminal domain superfamily||Aldehyde dehydrogenase, glutamic acid active site||Aldehyde dehydrogenase, C-terminal||Formyl transferase, N-terminal domain superfamily||Formy…
hsa-miR-3187-3p	ENST00000569163	ENSG00000066813	ACSM2B	-0.773453	0.0243527	AMP-binding enzyme, C-terminal domain||AMP-dependent synthetase/ligase||-||AMP-binding, conserved site
hsa-miR-3187-3p	ENST00000592278	ENSG00000186814	ZSCAN30	0.728533	0.0403838	-||Zinc finger C2H2 superfamily||Zinc finger C2H2-type||SCAN domain||SCAN domain superfamily
hsa-miR-3187-3p	ENST00000619227	ENSG00000128346	C22orf23	0.927814	0.000890178	Uncharacterised protein family UPF0193
hsa-miR-3187-3p	ENST00000619888	ENSG00000149090	PAMR1	0.833331	0.0101759	EGF-like domain||Sushi/SCR/CCP domain||Peptidase S1A, chymotrypsin family||EGF-like calcium-binding domain||CUB domain||EGF-like, conserved site||Spermadhesin, CUB domain superfamily||Sushi/SCR/CCP superfamily||Peptidase S1, PA clan||Serine proteases, trypsin domain
hsa-miR-320d	ENST00000009530	ENSG00000019582	CD74	0.886478	0.00335314	MHC class II-associated invariant chain||MHC class II-associated invariant chain, trimerisation||Thyroglobulin type-1 superfamily||MHC class II-associated invariant chain/CLIP, MHC II-interacting||MHC class II-associated invariant chain, trimerisation domain superfamily||Thyroglobulin type-1||-
hsa-miR-320d	ENST00000356824	ENSG00000184867	ARMCX2	-0.768967	0.025734	Armadillo repeat-containing domain||-||Armadillo-like helical||Armadillo-type fold||Armadillo
hsa-miR-320d	ENST00000391418	ENSG00000212724	KRTAP2-3	-0.728591	0.0403599	Keratin-associated protein
hsa-miR-320d	ENST00000397035	ENSG00000074370	ATP2A3	0.807185	0.0154294	Cation-transporting P-type ATPase, C-terminal||P-type ATPase, subfamily IIA, SERCA-type||P-type ATPase, transmembrane domain superfamily||P-type ATPase||HAD-like superfamily||P-type ATPase, phosphorylation site||P-type ATPase, cytoplasmic domain N||P-type ATPase, A domain superfamily||Sarcoplasmic/endoplasmic reticulum calcium ATPase 3||HAD superfamily||Cation-transporting P-type ATPase, N-termin…
hsa-miR-320d	ENST00000397041	ENSG00000074370	ATP2A3	0.795907	0.0181329	Cation-transporting P-type ATPase, C-terminal||P-type ATPase, subfamily IIA, SERCA-type||P-type ATPase, transmembrane domain superfamily||P-type ATPase||HAD-like superfamily||P-type ATPase, phosphorylation site||P-type ATPase, cytoplasmic domain N||P-type ATPase, A domain superfamily||Sarcoplasmic/endoplasmic reticulum calcium ATPase 3||HAD superfamily||Cation-transporting P-type ATPase, N-termin…
hsa-miR-320d	ENST00000486773	ENSG00000169291	SHE	0.74728	0.0330897	SHE, SH2 domain||SH2 domain||SH2 domain superfamily||SH2 domain-containing adapter protein E
hsa-miR-320d	ENST00000614293	ENSG00000107331	ABCA2	0.773216	0.0244247	ABC transporter-like||AAA+ ATPase domain||P-loop containing nucleoside triphosphate hydrolase||ABC transporter A||-||ABC transporter, conserved site
hsa-miR-329-3p	ENST00000327359	ENSG00000185024	BRF1	0.904339	0.0020345	-||Cyclin-like superfamily||Brf1, TBP-binding domain||Cyclin-like||Zinc finger, TFIIB-type||Transcription factor TFIIB, cyclin-like domain||Transcription factor IIIB subunit Brf1||Transcription factor TFIIB
hsa-miR-329-3p	ENST00000644692	ENSG00000088836	SLC4A11	0.749646	0.0322318	Phosphotransferase/anion transporter||-||Bicarbonate transporter, eukaryotic||Bicarbonate transporter, C-terminal
hsa-miR-3605-5p	ENST00000307522	ENSG00000169515	CCDC8	0.88163	0.00378693	Paraneoplastic antigen Ma||Coiled-coil domain-containing protein 8
hsa-miR-3605-5p	ENST00000392944	ENSG00000160360	GPSM1	0.729941	0.0398053	Tetratricopeptide-like helical domain superfamily||Tetratricopeptide repeat-containing domain||Tetratricopeptide repeat||GoLoco motif
hsa-miR-3605-5p	ENST00000458663	ENSG00000104936	DMPK	0.819679	0.0127472	Protein kinase domain||AGC-kinase, C-terminal||Protein kinase, ATP binding site||Protein kinase-like domain superfamily||Serine/threonine-protein kinase, active site||Myotonic dystrophy protein kinase, coiled coil||-
hsa-miR-3614-5p	ENST00000223791	ENSG00000106948	AKNA	0.959248	0.000164069	-||Transcription factor, AT-hook-containing
hsa-miR-3614-5p	ENST00000327705	ENSG00000165810	BTNL9	0.70725	0.0497582	Immunoglobulin-like domain superfamily||SPRY domain||Immunoglobulin-like domain||Immunoglobulin subtype||Immunoglobulin-like fold||-||Immunoglobulin V-set domain||B30.2/SPRY domain||SPRY-associated||Butyrophylin-like, SPRY domain||Concanavalin A-like lectin/glucanase domain superfamily
hsa-miR-3614-5p	ENST00000412663	ENSG00000107742	SPOCK2	0.952306	0.000261612	Thyroglobulin type-1||Kazal domain||-||Thyroglobulin type-1 superfamily||Kazal domain superfamily||SPARC/Testican, calcium-binding domain||EF-hand domain pair
hsa-miR-3614-5p	ENST00000424248	ENSG00000105339	DENND3	0.915827	0.00139839	Tripartite DENN domain||WD40 repeat, conserved site||WD40/YVTN repeat-like-containing domain superfamily||-||dDENN domain||uDENN domain||cDENN domain||WD40-repeat-containing domain superfamily||WD40-repeat-containing domain||WD40 repeat
hsa-miR-3614-5p	ENST00000521182	ENSG00000160932	LY6E	0.756998	0.029653	Ly-6 antigen/uPA receptor-like||-
hsa-miR-3614-5p	ENST00000594045	ENSG00000128016	ZFP36	0.98179	1.48901e-05	-||Zinc finger, CCCH-type||Zinc finger, CCCH-type superfamily
hsa-miR-363-5p	ENST00000322153	ENSG00000096996	IL12RB1	0.759255	0.0288878	-||Fibronectin type III||Immunoglobulin-like fold||Long hematopoietin receptor, Gp130 family 2, conserved site||Fibronectin type III superfamily
hsa-miR-363-5p	ENST00000330953	ENSG00000183813	CCR4	0.727707	0.0407259	G protein-coupled receptor, rhodopsin-like||GPCR, rhodopsin-like, 7TM||Chemokine receptor family||CC chemokine receptor 4
hsa-miR-363-5p	ENST00000468206	ENSG00000127084	FGD3	0.862865	0.00580244	Zinc finger, FYVE/PHD-type||FYVE zinc finger||Dbl homology (DH) domain superfamily||PH-like domain superfamily||Zinc finger, FYVE-related||Zinc finger, RING/FYVE/PHD-type||-||FGD1-4, C-terminal PH domain||Pleckstrin homology domain||Dbl homology (DH) domain
hsa-miR-363-5p	ENST00000580669	ENSG00000005379	TSPOAP1	0.834546	0.00996474	Immunoglobulin-like fold||Fibronectin type III||RIMS-binding protein, third SH3 domain||SH3 domain||RIMS-binding protein, second SH3 domain||SH3-like domain superfamily||RIMS-binding protein 1||Fibronectin type III superfamily
hsa-miR-363-5p	ENST00000600406	ENSG00000087074	PPP1R15A	0.87457	0.00448096	-||Protein phosphatase 1, regulatory subunit 15A/B, C-terminal
hsa-miR-365b-5p	ENST00000005286	ENSG00000006118	TMEM132A	0.936616	0.000606739	Transmembrane protein family 132, middle domain||Transmembrane protein 132||Transmembrane protein TMEM132, N-terminal||Transmembrane protein TMEM132, C-terminal
hsa-miR-365b-5p	ENST00000249066	ENSG00000128335	APOL2	0.869965	0.00497477	Apolipoprotein L
hsa-miR-365b-5p	ENST00000253754	ENSG00000131435	PDLIM4	0.751138	0.0316978	PDZ domain||PDZ superfamily||Zinc finger, LIM-type||Domain of unknown function DUF4749||-
hsa-miR-365b-5p	ENST00000290868	ENSG00000159650	UROC1	-0.737196	0.0369032	Urocanase, central domain superfamily||Urocanase superfamily||Urocanase||Urocanase, Rossmann-like domain||Urocanase, N-terminal domain||Urocanase, C-terminal domain||Urocanase conserved site
hsa-miR-365b-5p	ENST00000303991	ENSG00000169258	GPRIN1	0.911475	0.00162126	G protein-regulated inducer of neurite outgrowth, C-terminal
hsa-miR-365b-5p	ENST00000310865	ENSG00000163121	NEURL3	0.754243	0.0306038	-||Zinc finger, RING/FYVE/PHD-type||Zinc finger, RING-type||Neuralized||Neuralized homology repeat (NHR) domain
hsa-miR-365b-5p	ENST00000326080	ENSG00000170271	FAXDC2	-0.764199	0.0272543	-||Fatty acid hydroxylase
hsa-miR-365b-5p	ENST00000327451	ENSG00000182902	SLC25A18	-0.755475	0.0301764	Mitochondrial substrate/solute carrier||Mitochondrial carrier protein||Mitochondrial carrier domain superfamily
hsa-miR-365b-5p	ENST00000395139	ENSG00000068001	HYAL2	0.719777	0.0440976	Aldolase-type TIM barrel||Glycoside hydrolase superfamily||Hyaluronidase
hsa-miR-365b-5p	ENST00000447102	ENSG00000130005	GAMT	-0.789714	0.019735	S-adenosyl-L-methionine-dependent methyltransferase||Guanidinoacetate N-methyltransferase||Arginine N-methyltransferase 2-like domain
hsa-miR-365b-5p	ENST00000448921	ENSG00000197249	SERPINA1	0.726295	0.0413145	-||Serpin family||Serpin domain||Serpin superfamily||Serpin, conserved site
hsa-miR-365b-5p	ENST00000453848	ENSG00000006118	TMEM132A	0.783888	0.0213204	Transmembrane protein family 132, middle domain||Transmembrane protein 132||Transmembrane protein TMEM132, N-terminal||Transmembrane protein TMEM132, C-terminal
hsa-miR-365b-5p	ENST00000540112	ENSG00000006118	TMEM132A	0.788393	0.0200877	Transmembrane protein family 132, middle domain||Transmembrane protein 132||Transmembrane protein TMEM132, N-terminal||Transmembrane protein TMEM132, C-terminal
hsa-miR-365b-5p	ENST00000600252	ENSG00000105137	SYDE1	0.865215	0.00551951	-||Rho GTPase-activating protein domain||Rho GTPase activation protein
hsa-miR-3675-5p	ENST00000252826	ENSG00000130529	TRPM4	0.78912	0.0198932	-||Transient receptor potential cation channel subfamily M member 4||Ion transport domain
hsa-miR-3675-5p	ENST00000317508	ENSG00000052344	PRSS8	-0.856348	0.0066355	Serine proteases, trypsin family, histidine active site||Serine proteases, trypsin family, serine active site||Peptidase S1, PA clan||Peptidase S1A, chymotrypsin family||Serine proteases, trypsin domain
hsa-miR-3675-5p	ENST00000338561	ENSG00000172819	RARG	0.881939	0.00375826	-||Zinc finger, NHR/GATA-type||Nuclear hormone receptor-like domain superfamily||Nuclear hormone receptor, ligand-binding domain||Zinc finger, nuclear hormone receptor-type||Nuclear hormone receptor||Retinoic acid receptor
hsa-miR-3675-5p	ENST00000370053	ENSG00000197457	STMN3	0.80815	0.0152106	Stathmin family||Stathmin, conserved site||Stathmin-3||Stathmin superfamily
hsa-miR-3675-5p	ENST00000378330	ENSG00000167522	ANKRD11	0.930046	0.000811534	-||Ankyrin repeat-containing domain superfamily||Ankyrin repeat||Ankyrin repeat-containing domain
hsa-miR-3675-5p	ENST00000422318	ENSG00000168268	NT5DC2	0.941851	0.000470365	HAD superfamily||HAD-like superfamily||-||HAD-superfamily hydrolase, subfamily IG, 5'-nucleotidase||Purine 5'-nucleotidase
hsa-miR-3675-5p	ENST00000596605	ENSG00000125656	CLPP	0.819313	0.0128212	ClpP, histidine active site||ATP-dependent Clp protease proteolytic subunit||ClpP/crotonase-like domain superfamily||ClpP, Ser active site||Clp protease proteolytic subunit /Translocation-enhancing protein TepA
hsa-miR-3675-5p	ENST00000620347	ENSG00000162383	SLC1A7	0.838327	0.00932504	Sodium:dicarboxylate symporter superfamily||-||Sodium:dicarboxylate symporter, conserved site||Sodium:dicarboxylate symporter
hsa-miR-370-5p	ENST00000249042	ENSG00000128311	TST	-0.790101	0.0196325	Rhodanese-like domain||Thiosulphate sulfurtransferase, conserved site||Rhodanese-like domain superfamily
hsa-miR-370-5p	ENST00000304874	ENSG00000126522	ASL	-0.730485	0.0395828	Argininosuccinate lyase||Fumarate lyase, N-terminal||Argininosuccinate lyase, C-terminal||L-Aspartase-like||Fumarase/histidase, N-terminal||Fumarate lyase family||Fumarate lyase, conserved site
hsa-miR-370-5p	ENST00000312316	ENSG00000137094	DNAJB5	0.764838	0.0270474	Chaperone DnaJ, C-terminal||Chaperone J-domain superfamily||DnaJ domain||HSP40/DnaJ peptide-binding||-||DnaJ domain, conserved site
hsa-miR-370-5p	ENST00000331163	ENSG00000100311	PDGFB	0.816414	0.0134172	Platelet-derived growth factor subunit B||Platelet-derived growth factor, conserved site||Cystine-knot cytokine||Platelet-derived growth factor, N-terminal||PDGF/VEGF domain
hsa-miR-370-5p	ENST00000540089	ENSG00000110906	KCTD10	0.815866	0.0135318	SKP1/BTB/POZ domain superfamily||-||Potassium channel tetramerisation-type BTB domain||BTB/POZ domain
hsa-miR-370-5p	ENST00000615648	ENSG00000261150	EPPK1	0.718434	0.0446848	Plectin||Plakin repeat superfamily||Plectin repeat
hsa-miR-377-3p	ENST00000548400	ENSG00000092841	MYL6	0.922109	0.00111348	EF-hand domain pair||EF-hand domain||-
hsa-miR-377-3p	ENST00000548580	ENSG00000092841	MYL6	0.733233	0.0384717	EF-hand domain pair||EF-hand domain||-
hsa-miR-377-3p	ENST00000557943	ENSG00000140374	ETFA	-0.807935	0.0152592	Rossmann-like alpha/beta/alpha sandwich fold||Electron transfer flavoprotein, alpha subunit, C-terminal||DHS-like NAD/FAD-binding domain superfamily||Electron transfer flavoprotein, alpha subunit, N-terminal||-||Electron transfer flavoprotein, alpha/beta-subunit, N-terminal||Electron transfer flavoprotein alpha subunit/FixB||Electron transfer flavoprotein subunit alpha, conserved site
hsa-miR-377-5p	ENST00000295718	ENSG00000054356	PTPRN	0.897186	0.00251182	RESP18 domain||Tyrosine specific protein phosphatases domain||PTP type protein phosphatase||Protein-tyrosine phosphatase receptor IA-2, ectodomain superfamily||-||Protein-tyrosine phosphatase, catalytic||Protein-tyrosine phosphatase receptor IA-2 ectodomain||Receptor-type tyrosine-protein phosphatase-like N/N2||Protein-tyrosine phosphatase, active site||Protein-tyrosine phosphatase-like
hsa-miR-377-5p	ENST00000426677	ENSG00000130204	TOMM40	0.922435	0.00109981	Eukaryotic porin/Tom40||-||Tom40||Porin domain superfamily
hsa-miR-377-5p	ENST00000485914	ENSG00000101049	SGK2	-0.717992	0.0448791	AGC-kinase, C-terminal||Protein kinase-like domain superfamily||Protein kinase, ATP binding site||Protein kinase, C-terminal||Protein kinase domain||-||Serine/threonine-protein kinase, active site
hsa-miR-377-5p	ENST00000614691	ENSG00000170439	METTL7B	-0.743023	0.0346685	S-adenosyl-L-methionine-dependent methyltransferase||Methyltransferase type 11
hsa-miR-378e	ENST00000252288	ENSG00000130005	GAMT	0.736547	0.0371575	S-adenosyl-L-methionine-dependent methyltransferase||Guanidinoacetate N-methyltransferase||Arginine N-methyltransferase 2-like domain
hsa-miR-378e	ENST00000368839	ENSG00000107902	LHPP	0.821124	0.0124577	HAD superfamily||HAD-like superfamily||HAD hydrolase, LHPP/HDHD2||HAD-superfamily hydrolase, subfamily IIA
hsa-miR-378e	ENST00000368842	ENSG00000107902	LHPP	0.73683	0.0370463	HAD superfamily||HAD-like superfamily||HAD hydrolase, LHPP/HDHD2||HAD-superfamily hydrolase, subfamily IIA
hsa-miR-378e	ENST00000447360	ENSG00000168904	LRRC28	0.729538	0.0399702	Leucine-rich repeat domain superfamily||-||Leucine-rich repeat, typical subtype||Leucine-rich repeat
hsa-miR-378e	ENST00000523500	ENSG00000120885	CLU	0.708191	0.0493186	-||Clusterin||Clusterin, C-terminal||Clusterin, N-terminal||Clusterin-like||Clusterin, conserved site
hsa-miR-378e	ENST00000541158	ENSG00000165409	TSHR	0.788347	0.0201001	-||Thyrotropin receptor||Leucine rich repeat 5||Leucine-rich repeat domain superfamily||GPCR, rhodopsin-like, 7TM||G protein-coupled receptor, rhodopsin-like||TSH/LHCG/FSH receptor||Glycoprotein hormone receptor family
hsa-miR-378e	ENST00000564777	ENSG00000067221	STOML1	-0.729057	0.040168	SCP2 sterol-binding domain superfamily||Stomatin-like protein 1||Stomatin family||Band 7 domain||SCP2 sterol-binding domain||Band 7/SPFH domain superfamily
hsa-miR-378e	ENST00000585786	ENSG00000234906	APOC2	0.746524	0.0333668	Apolipoprotein C-II||ApoC-II domain superfamily||-
hsa-miR-381-3p	ENST00000297596	ENSG00000164949	GEM	0.744993	0.0339326	P-loop containing nucleoside triphosphate hydrolase||Ras-related small G protein, RGK family||Small GTP-binding protein domain||Small GTPase superfamily, Ras-type||Small GTPase superfamily
hsa-miR-381-3p	ENST00000396194	ENSG00000164949	GEM	0.948333	0.000331585	P-loop containing nucleoside triphosphate hydrolase||Ras-related small G protein, RGK family||Small GTP-binding protein domain||Small GTPase superfamily, Ras-type||Small GTPase superfamily
hsa-miR-382-5p	ENST00000361956	ENSG00000198732	SMOC1	-0.809913	0.0148162	EF-hand domain pair||Thyroglobulin type-1 superfamily||Thyroglobulin type-1||SMOC-1, extracellular calcium-binding domain||EF-Hand 1, calcium-binding site||SPARC/Testican, calcium-binding domain||Kazal domain superfamily||Kazal domain
hsa-miR-409-3p	ENST00000450735	ENSG00000103942	HOMER2	-0.972206	5.25636e-05	PH-like domain superfamily||-||WH1/EVH1 domain
hsa-miR-409-5p	ENST00000354412	ENSG00000157193	LRP8	0.829083	0.0109369	Six-bladed beta-propeller, TolB-like||Low-density lipoprotein (LDL) receptor class A repeat||EGF-like domain||EGF-type aspartate/asparagine hydroxylation site||LDLR class B repeat||-||EGF-like calcium-binding, conserved site||EGF-like calcium-binding domain||EGF-like, conserved site||Growth factor receptor cysteine-rich domain superfamily||LDL receptor-like superfamily||Low-density lipoprotein (L…
hsa-miR-409-5p	ENST00000371454	ENSG00000157193	LRP8	0.939201	0.000536552	Six-bladed beta-propeller, TolB-like||Low-density lipoprotein (LDL) receptor class A repeat||EGF-like domain||EGF-type aspartate/asparagine hydroxylation site||LDLR class B repeat||-||EGF-like calcium-binding, conserved site||EGF-like calcium-binding domain||EGF-like, conserved site||Growth factor receptor cysteine-rich domain superfamily||LDL receptor-like superfamily||Low-density lipoprotein (L…
hsa-miR-409-5p	ENST00000465675	ENSG00000157193	LRP8	0.87499	0.00443747	Six-bladed beta-propeller, TolB-like||Low-density lipoprotein (LDL) receptor class A repeat||EGF-like domain||EGF-type aspartate/asparagine hydroxylation site||LDLR class B repeat||-||EGF-like calcium-binding, conserved site||EGF-like calcium-binding domain||EGF-like, conserved site||Growth factor receptor cysteine-rich domain superfamily||LDL receptor-like superfamily||Low-density lipoprotein (L…
hsa-miR-424-3p	ENST00000315491	ENSG00000258947	TUBB3	0.882245	0.00373003	Beta tubulin, autoregulation binding site||Tubulin, C-terminal||Tubulin/FtsZ, GTPase domain||Beta tubulin||Tubulin/FtsZ, 2-layer sandwich domain||Tubulin, conserved site||Tubulin||-||Tubulin/FtsZ, GTPase domain superfamily||Tubulin/FtsZ, C-terminal||Tubulin/FtsZ, C-terminal domain superfamily
hsa-miR-431-3p	ENST00000262316	ENSG00000007384	RHBDF1	0.865266	0.00551342	Rhomboid serine protease||Peptidase S54, rhomboid domain||Peptidase S54, rhomboid||-||Rhomboid-like superfamily
hsa-miR-431-3p	ENST00000393056	ENSG00000123454	DBH	-0.875448	0.0043905	PHM/PNGase F domain superfamily||DOMON domain||Copper type II, ascorbate-dependent monooxygenase-like, C-terminal||Copper type II, ascorbate-dependent monooxygenase, histidine-cluster-2 conserved site||Copper type II, ascorbate-dependent monooxygenase, histidine-cluster-1 conserved site||Copper type II ascorbate-dependent monooxygenase, C-terminal||Tyramine beta-hydroxylase/Dopamine beta-hydroxyl…
hsa-miR-431-3p	ENST00000400521	ENSG00000184470	TXNRD2	-0.711165	0.0479447	FAD/NAD(P)-binding domain||Pyridine nucleotide-disulphide oxidoreductase, class I||Pyridine nucleotide-disulphide oxidoreductase, class I, active site||FAD/NAD-linked reductase, dimerisation domain superfamily||Pyridine nucleotide-disulphide oxidoreductase, dimerisation domain||FAD/NAD(P)-binding domain superfamily||Thioredoxin/glutathione reductase selenoprotein||-
hsa-miR-431-3p	ENST00000509550	ENSG00000145362	ANK2	0.782891	0.0215992	Ankyrin repeat-containing domain||ZU5 domain||Ankyrin repeat-containing domain superfamily||Ankyrin repeat||Death-like domain superfamily||-||Death domain
hsa-miR-431-3p	ENST00000576617	ENSG00000132514	CLEC10A	-0.938608	0.000552149	C-type lectin fold||CD209-like, C-type lectin-like domain||C-type lectin, conserved site||C-type lectin-like/link domain superfamily||C-type lectin-like
hsa-miR-431-3p	ENST00000581590	ENSG00000170412	GPRC5C	-0.768183	0.0259803	GPCR family 3, C-terminal||-
hsa-miR-431-5p	ENST00000397679	ENSG00000160298	C21orf58	0.738956	0.0362193	-||Domain of unknown function DUF4587||Proline-rich protein 29-like
hsa-miR-431-5p	ENST00000531974	ENSG00000165915	SLC39A13	0.825036	0.0116945	Zinc/iron permease
hsa-miR-432-5p	ENST00000222812	ENSG00000106089	STX1A	0.742826	0.0347428	Syntaxin 1A||Target SNARE coiled-coil homology domain||Syntaxin/epimorphin, conserved site||Syntaxin, N-terminal domain||SNARE
hsa-miR-432-5p	ENST00000244711	ENSG00000124733	MEA1	0.75861	0.0291053	Male enhanced antigen 1
hsa-miR-432-5p	ENST00000258214	ENSG00000135736	CCDC102A	0.916671	0.00135764	Myosin tail
hsa-miR-432-5p	ENST00000258930	ENSG00000136425	CIB2	0.918455	0.00127406	EF-hand domain pair||EF-Hand 1, calcium-binding site||-||EF-hand domain
hsa-miR-432-5p	ENST00000260447	ENSG00000137880	GCHFR	-0.794363	0.0185244	GFRP superfamily||GTP cyclohydrolase I, feedback regulatory protein||-
hsa-miR-432-5p	ENST00000291294	ENSG00000160013	PTGIR	0.883585	0.00360791	Prostacyclin (prostanoid IP) receptor||Prostanoid receptor||G protein-coupled receptor, rhodopsin-like||GPCR, rhodopsin-like, 7TM
hsa-miR-432-5p	ENST00000293829	ENSG00000161958	FGF11	0.855354	0.0067688	Fibroblast growth factor family||Fibroblast growth factor 11||Cytokine IL1/FGF
hsa-miR-432-5p	ENST00000307522	ENSG00000169515	CCDC8	0.916661	0.00135814	Paraneoplastic antigen Ma||Coiled-coil domain-containing protein 8
hsa-miR-432-5p	ENST00000308020	ENSG00000174915	PTDSS2	0.851683	0.00727628	Phosphatidyl serine synthase||-
hsa-miR-432-5p	ENST00000319694	ENSG00000176532	PRR15	0.730035	0.0397666	Proline-rich protein 15||-
hsa-miR-432-5p	ENST00000328957	ENSG00000182870	GALNT9	0.832184	0.0103781	Ricin B, lectin domain||WW domain||Ricin B-like lectins||Glycosyltransferase 2-like||Nucleotide-diphospho-sugar transferases
hsa-miR-432-5p	ENST00000329687	ENSG00000109736	MFSD10	0.833215	0.0101964	-||Major facilitator superfamily domain||MFS transporter superfamily||Major facilitator superfamily
hsa-miR-432-5p	ENST00000335756	ENSG00000115163	CENPA	0.748992	0.0324674	Histone-fold||-||Histone H3/CENP-A||Histone H2A/H2B/H3
hsa-miR-432-5p	ENST00000341584	ENSG00000170099	SERPINA6	-0.766768	0.0264284	Serpin superfamily||Serpin, conserved site||-||Serpin family||Serpin domain
hsa-miR-432-5p	ENST00000358747	ENSG00000225697	SLC26A6	0.737194	0.0369041	Solute carrier family 26 member 6||-||SLC26A/SulP transporter domain||SLC26A/SulP transporter||Sulphate anion transporter, conserved site||STAS domain superfamily||STAS domain
hsa-miR-432-5p	ENST00000367879	ENSG00000143179	UCK2	0.708659	0.0491008	Uridine-cytidine kinase 2||Phosphoribulokinase/uridine kinase||P-loop containing nucleoside triphosphate hydrolase||Uridine kinase-like
hsa-miR-432-5p	ENST00000368223	ENSG00000132688	NES	0.937978	0.000569062	Nestin||Intermediate filament protein||Intermediate filament, rod domain||Intermediate filament protein, conserved site
hsa-miR-432-5p	ENST00000368947	ENSG00000143412	ANXA9	-0.75321	0.030965	Annexin repeat||Annexin superfamily||Annexin A9||Annexin repeat, conserved site||Annexin
hsa-miR-432-5p	ENST00000371000	ENSG00000081985	IL12RB2	-0.775324	0.0237905	Fibronectin type III superfamily||Fibronectin type III||Immunoglobulin-like fold||Long hematopoietin receptor, Gp130 family 2, conserved site||Immunoglobulin C2-set-like, ligand-binding
hsa-miR-432-5p	ENST00000372264	ENSG00000160539	PLPP7	0.955037	0.000219651	Phosphatidic acid phosphatase type 2/haloperoxidase||Phosphatidic acid phosphatase type 2/haloperoxidase superfamily||-
hsa-miR-432-5p	ENST00000376957	ENSG00000116649	SRM	0.880115	0.00392953	Spermidine synthase, tetramerisation domain||Spermidine/spermine synthase, eukaryotes||S-adenosyl-L-methionine-dependent methyltransferase||-||Polyamine biosynthesis domain||Spermidine/spermine synthases||Spermidine synthase, tetramerisation domain superfamily||Polyamine biosynthesis domain, conserved site
hsa-miR-432-5p	ENST00000382381	ENSG00000167972	ABCA3	0.776964	0.0233044	ABC transporter A||P-loop containing nucleoside triphosphate hydrolase||ATP-binding cassette sub-family A member 3||ABC transporter, conserved site||AAA+ ATPase domain||ABC transporter-like
hsa-miR-432-5p	ENST00000403059	ENSG00000073008	PVR	0.772872	0.0245291	Immunoglobulin subtype||-||Immunoglobulin-like fold||CD80-like, immunoglobulin C2-set||Immunoglobulin V-set domain||Immunoglobulin-like domain superfamily||Immunoglobulin-like domain
hsa-miR-432-5p	ENST00000414154	ENSG00000176209	SMIM19	-0.936685	0.00060479	-||Small integral membrane protein 19
hsa-miR-432-5p	ENST00000422725	ENSG00000228594	FNDC10	0.870721	0.00489145	Fibronectin type III domain-containing protein 10
hsa-miR-432-5p	ENST00000469256	ENSG00000143179	UCK2	0.719358	0.0442803	Uridine-cytidine kinase 2||Phosphoribulokinase/uridine kinase||P-loop containing nucleoside triphosphate hydrolase||Uridine kinase-like
hsa-miR-432-5p	ENST00000507555	ENSG00000109736	MFSD10	0.710194	0.0483906	-||Major facilitator superfamily domain||MFS transporter superfamily||Major facilitator superfamily
hsa-miR-432-5p	ENST00000531066	ENSG00000166689	PLEKHA7	-0.827062	0.0113112	PH-like domain superfamily||Pleckstrin homology domain||WW domain superfamily||-||WW domain
hsa-miR-432-5p	ENST00000540288	ENSG00000149782	PLCB3	0.80625	0.0156431	Phosphoinositide-specific phospholipase C, EF-hand-like domain||Phospholipase C-beta, C-terminal domain||Phosphoinositide phospholipase C family||EF-hand domain pair||Phosphatidylinositol-specific phospholipase C, X domain||C2 domain||PLC-like phosphodiesterase, TIM beta/alpha-barrel domain superfamily||Phospholipase C, phosphatidylinositol-specific, Y domain||Phosphatidylinositol-4, 5-bisphospha…
hsa-miR-432-5p	ENST00000564567	ENSG00000103196	CRISPLD2	0.890666	0.00300536	LCCL domain superfamily||CAP superfamily||Cysteine-rich secretory protein, allergen V5/Tpx-1-related||Allergen V5/Tpx-1-related, conserved site||CAP domain||-||LCCL domain
hsa-miR-432-5p	ENST00000617462	ENSG00000214575	CPEB1	0.843547	0.00848568	CPEB-1, RNA recognition motif 1||-||Cytoplasmic polyadenylation element-binding protein||Cytoplasmic polyadenylation element-binding protein 1, N-terminal||RNA recognition motif domain||CEBP, ZZ domain superfamily||Nucleotide-binding alpha-beta plait domain superfamily||Cytoplasmic polyadenylation element-binding protein, ZZ domain||RNA-binding domain superfamily
hsa-miR-432-5p	ENST00000617961	ENSG00000128965	CHAC1	0.75861	0.0291053	-||Gamma-glutamyl cyclotransferase-like superfamily||Glutathione-specific gamma-glutamylcyclotransferase||Gamma-glutamyl cyclotransferase-like
hsa-miR-432-5p	ENST00000636154	ENSG00000109113	RAB34	0.902538	0.00214856	Small GTPase superfamily||-||P-loop containing nucleoside triphosphate hydrolase||Small GTP-binding protein domain
hsa-miR-432-5p	ENST00000637264	ENSG00000140521	POLG	0.720628	0.0437278	DNA-directed DNA-polymerase, family A, mitochondria||-||Ribonuclease H-like superfamily||DNA-directed DNA polymerase, family A, conserved site||DNA-directed DNA polymerase, family A, palm domain
hsa-miR-4326	ENST00000216733	ENSG00000100842	EFS	0.834065	0.010048	CAS family, C-terminal||CAS family||SH3 domain||Embryonal Fyn-associated substrate, SH3 domain||SH3-like domain superfamily
hsa-miR-4326	ENST00000484302	ENSG00000108511	HOXB6	0.939621	0.00052569	Homeobox protein, antennapedia type||Homeobox, conserved site||Homeobox-like domain superfamily||Homeobox protein, antennapedia type, conserved site||Homeobox domain||Homeobox domain, metazoa
hsa-miR-4449	ENST00000221954	ENSG00000105352	CEACAM4	0.77082	0.0251578	Immunoglobulin-like domain superfamily||Immunoglobulin-like domain||Immunoglobulin-like fold||Immunoglobulin V-set domain
hsa-miR-4449	ENST00000316386	ENSG00000163600	ICOS	0.901712	0.00220226	Immunoglobulin-like fold||Immunoglobulin V-set domain
hsa-miR-4449	ENST00000319294	ENSG00000160185	UBASH3A	0.838028	0.00937457	UBA-like superfamily||Histidine phosphatase superfamily, clade-1||UBASH3A, SH3 domain||SH3-like domain superfamily||Histidine phosphatase superfamily||-||Ubiquitin-associated domain||SH3 domain
hsa-miR-4449	ENST00000321367	ENSG00000180096	2019-09-01	0.885967	0.00339729	P-loop containing nucleoside triphosphate hydrolase||Septin||-||Septin-type guanine nucleotide-binding (G) domain
hsa-miR-4449	ENST00000342063	ENSG00000188305	PEAK3	0.729821	0.0398543	-
hsa-miR-4449	ENST00000361926	ENSG00000198844	ARHGEF15	0.833066	0.0102224	-||Dbl homology (DH) domain superfamily||PH-like domain superfamily||Dbl homology (DH) domain
hsa-miR-4449	ENST00000367136	ENSG00000162877	PM20D1	0.718996	0.0444384	Bacterial exopeptidase dimerisation domain||Peptidase M20, dimerisation domain||Peptidase M20
hsa-miR-4449	ENST00000371941	ENSG00000124126	PREX1	0.750369	0.0319721	Guanine-nucleotide dissociation stimulator, CDC24, conserved site||PH-like domain superfamily||Dbl homology (DH) domain superfamily||DEP domain||PDZ superfamily||Pleckstrin homology domain||Dbl homology (DH) domain||Winged helix DNA-binding domain superfamily||PDZ domain||-||Winged helix-like DNA-binding domain superfamily
hsa-miR-4449	ENST00000373691	ENSG00000186810	CXCR3	0.809444	0.0149206	G protein-coupled receptor, rhodopsin-like||GPCR, rhodopsin-like, 7TM||CXC chemokine receptor 3||Chemokine receptor family
hsa-miR-4449	ENST00000402399	ENSG00000100721	TCL1A	0.767978	0.0260449	TCL1/MTCP1 superfamily||TCL1/MTCP1||-
hsa-miR-4449	ENST00000485554	ENSG00000077454	LRCH4	0.737075	0.0369504	CH domain superfamily||Leucine-rich repeat domain superfamily||Leucine-rich repeat, typical subtype||Calponin homology domain||Leucine-rich repeat
hsa-miR-4449	ENST00000554012	ENSG00000100721	TCL1A	0.839892	0.00906816	TCL1/MTCP1 superfamily||TCL1/MTCP1||-
hsa-miR-4449	ENST00000617539	ENSG00000049759	NEDD4L	0.760819	0.0283646	WW domain||E3 ubiquitin-protein ligase, SMURF1 type||C2 domain||HECT, E3 ligase catalytic domain||-||C2 domain superfamily||HECT domain||WW domain superfamily
hsa-miR-4449	ENST00000633239	ENSG00000187017	ESPN	0.941753	0.000472712	Ankyrin repeat-containing domain||Ankyrin repeat-containing domain superfamily||WH2 domain||Ankyrin repeat||-||Espin
hsa-miR-4524a-3p	ENST00000288111	ENSG00000157379	DHRS1	0.880166	0.00392468	-||Short-chain dehydrogenase/reductase SDR||NAD(P)-binding domain superfamily
hsa-miR-4524a-3p	ENST00000296658	ENSG00000164237	CMBL	0.805151	0.0158967	Alpha/Beta hydrolase fold||Dienelactone hydrolase
hsa-miR-4524a-3p	ENST00000301452	ENSG00000167769	ACER1	0.773919	0.0242121	Ceramidase
hsa-miR-4524a-3p	ENST00000338104	ENSG00000165533	TTC8	0.735951	0.0373915	Tetratricopeptide-like helical domain superfamily||Tetratricopeptide repeat-containing domain||Tetratricopeptide repeat||-||Tetratricopeptide repeat protein 8
hsa-miR-4524a-3p	ENST00000375782	ENSG00000162460	TMEM82	0.799281	0.0172952	Transmembrane protein 82
hsa-miR-4524a-3p	ENST00000403106	ENSG00000171560	FGA	0.714206	0.046564	Fibrinogen, conserved site||Fibrinogen, alpha/beta/gamma chain, C-terminal globular domain||Fibrinogen alpha chain||Fibrinogen, alpha/beta/gamma chain, coiled coil domain||Fibrinogen alpha C domain||Fibrinogen-like, C-terminal
hsa-miR-4524a-3p	ENST00000447102	ENSG00000130005	GAMT	0.752415	0.031245	S-adenosyl-L-methionine-dependent methyltransferase||Guanidinoacetate N-methyltransferase||Arginine N-methyltransferase 2-like domain
hsa-miR-4524a-3p	ENST00000490972	ENSG00000158169	FANCC	0.787132	0.0204283	-||Fanconi anaemia group C protein
hsa-miR-4524a-3p	ENST00000528896	ENSG00000007202	KIAA0100	-0.721687	0.0432705	FMP27, N-terminal||-||FMP27, GFWDK domain||FMP27, C-terminal
hsa-miR-4524a-5p	ENST00000372577	ENSG00000095319	NUP188	-0.728811	0.0402692	Armadillo-type fold||Nucleoporin Nup188
hsa-miR-4524a-5p	ENST00000544373	ENSG00000149554	CHEK1	-0.750995	0.0317485	Checkpoint kinase 1, catalytic domain||Serine/threonine-protein kinase, active site||-||Protein kinase domain||Protein kinase-like domain superfamily||Protein kinase, ATP binding site
hsa-miR-4524a-5p	ENST00000640217	ENSG00000136883	KIF12	0.738316	0.0364671	-||Kinesin-like protein KIF12||Kinesin motor domain||P-loop containing nucleoside triphosphate hydrolase||Kinesin-like protein||Kinesin motor domain, conserved site||Kinesin motor domain superfamily
hsa-miR-4524b-5p	ENST00000245206	ENSG00000125166	GOT2	0.834454	0.0099806	Pyridoxal phosphate-dependent transferase, major domain||Pyridoxal phosphate-dependent transferase||Aspartate/other aminotransferase||Aminotransferases, class-I, pyridoxal-phosphate-binding site||-||Pyridoxal phosphate-dependent transferase domain 1||Aminotransferase, class I/classII
hsa-miR-4524b-5p	ENST00000372577	ENSG00000095319	NUP188	-0.867072	0.00530216	Armadillo-type fold||Nucleoporin Nup188
hsa-miR-4524b-5p	ENST00000434576	ENSG00000187017	ESPN	0.788581	0.0200374	Ankyrin repeat-containing domain||Ankyrin repeat-containing domain superfamily||WH2 domain||Ankyrin repeat||-||Espin
hsa-miR-4787-3p	ENST00000399796	ENSG00000131100	ATP6V1E1	0.844539	0.00833181	V-type ATPase subunit E, C-terminal domain superfamily||V-type ATPase subunit E
hsa-miR-4787-3p	ENST00000465878	ENSG00000140859	KIFC3	0.910869	0.00165398	-||P-loop containing nucleoside triphosphate hydrolase||Kinesin motor domain||Kinesin-like protein KIFC3||Kinesin motor domain, conserved site||Kinesin-like protein||Kinesin motor domain superfamily
hsa-miR-483-3p	ENST00000215957	ENSG00000100139	MICALL1	-0.775714	0.0236744	Zinc finger, LIM-type||CH domain superfamily||bMERB domain||MICAL-like protein||Calponin homology domain
hsa-miR-483-3p	ENST00000216181	ENSG00000100345	MYH9	-0.725999	0.0414384	Myosin head, motor domain||RGS domain superfamily||P-loop containing nucleoside triphosphate hydrolase||Myosin S1 fragment, N-terminal||Myosin IQ motif-containing domain superfamily||IQ motif, EF-hand binding site||Myosin, N-terminal, SH3-like||Kinesin motor domain superfamily||Myosin tail
hsa-miR-483-3p	ENST00000222002	ENSG00000105398	SULT2A1	0.843613	0.00847542	P-loop containing nucleoside triphosphate hydrolase||Sulfotransferase domain
hsa-miR-483-3p	ENST00000271636	ENSG00000143375	CGN	0.867542	0.00524812	-||Myosin tail
hsa-miR-483-3p	ENST00000275767	ENSG00000146859	TMEM140	0.785787	0.0207951	TM140 protein family
hsa-miR-483-3p	ENST00000298251	ENSG00000165478	HEPACAM	0.896031	0.00259509	Immunoglobulin-like domain||Immunoglobulin-like domain superfamily||Immunoglobulin-like fold||Immunoglobulin V-set domain||Immunoglobulin subtype 2||Immunoglobulin subtype
hsa-miR-483-3p	ENST00000299155	ENSG00000166126	AMN	0.89706	0.00252087	Amnionless
hsa-miR-483-3p	ENST00000301149	ENSG00000167588	GPD1	0.864209	0.00563954	6-phosphogluconate dehydrogenase, domain 2||-||Glycerol-3-phosphate dehydrogenase, NAD-dependent, C-terminal||Glycerol-3-phosphate dehydrogenase, NAD-dependent||NAD(P)-binding domain superfamily||Glycerol-3-phosphate dehydrogenase, NAD-dependent, eukaryotic||Glycerol-3-phosphate dehydrogenase, NAD-dependent, N-terminal||6-phosphogluconate dehydrogenase-like, C-terminal domain superfamily
hsa-miR-483-3p	ENST00000320580	ENSG00000175115	PACS1	-0.749235	0.0323798	Phosphofurin acidic cluster sorting protein 1||-
hsa-miR-483-3p	ENST00000321854	ENSG00000181513	ACBD4	0.723839	0.0423503	Acyl-CoA-binding protein, ACBP, conserved site||Acyl-CoA-binding protein, ACBP||-||FERM/acyl-CoA-binding protein superfamily||Acyl-CoA binding protein superfamily
hsa-miR-483-3p	ENST00000332503	ENSG00000182742	HOXB4	-0.734435	0.0379918	Homeobox domain, metazoa||Homeobox domain||Homeobox, conserved site||Homeobox protein, antennapedia type||Homeobox protein, antennapedia type, conserved site||Homeobox-like domain superfamily
hsa-miR-483-3p	ENST00000336578	ENSG00000108187	PBLD	0.918061	0.00129223	Phenazine biosynthesis PhzF protein
hsa-miR-483-3p	ENST00000337231	ENSG00000109089	CDR2L	-0.761585	0.0281105	Cerebellar degeneration-related protein 2
hsa-miR-483-3p	ENST00000338591	ENSG00000187961	KLHL17	-0.723464	0.0425097	BTB/Kelch-associated||Galactose oxidase/kelch, beta-propeller||Kelch repeat type 1||BTB/POZ domain||Kelch-like protein 17||SKP1/BTB/POZ domain superfamily||Kelch-type beta propeller||BTB-kelch protein||-
hsa-miR-483-3p	ENST00000355906	ENSG00000257017	HP	0.754833	0.0303987	Peptidase S1, PA clan||Sushi/SCR/CCP superfamily||Peptidase S1A, chymotrypsin family||Sushi/SCR/CCP domain||Haptoglobin||Serine proteases, trypsin domain
hsa-miR-483-3p	ENST00000357763	ENSG00000257017	HP	0.722367	0.0429787	Peptidase S1, PA clan||Sushi/SCR/CCP superfamily||Peptidase S1A, chymotrypsin family||Sushi/SCR/CCP domain||Haptoglobin||Serine proteases, trypsin domain
hsa-miR-483-3p	ENST00000358769	ENSG00000108187	PBLD	0.752349	0.0312682	Phenazine biosynthesis PhzF protein
hsa-miR-483-3p	ENST00000361529	ENSG00000140107	SLC25A47	0.734973	0.0377783	Mitochondrial substrate/solute carrier||Mitochondrial carrier protein||Mitochondrial carrier domain superfamily
hsa-miR-483-3p	ENST00000375094	ENSG00000204308	RNF5	0.781372	0.0220286	Zinc finger, RING-type, conserved site||Zinc finger, RING/FYVE/PHD-type||Zinc finger, RING-type
hsa-miR-483-3p	ENST00000375774	ENSG00000153487	ING1	0.725091	0.0418203	Zinc finger, PHD-type, conserved site||Inhibitor of growth protein 1||Inhibitor of growth protein, N-terminal histone-binding||Zinc finger, RING/FYVE/PHD-type||Zinc finger, PHD-type||Zinc finger, PHD-finger||Zinc finger, FYVE/PHD-type
hsa-miR-483-3p	ENST00000377848	ENSG00000076555	ACACB	0.797225	0.0178026	Biotin carboxylase, C-terminal||Acetyl-CoA carboxylase||Biotin carboxylation domain||Carbamoyl-phosphate synthetase large subunit-like, ATP-binding domain||ATP-grasp fold, subdomain 1||ClpP/crotonase-like domain superfamily||Rudiment single hybrid motif||Single hybrid motif||ATP-grasp fold||-||Acetyl-CoA carboxylase, central domain||Pre-ATP-grasp domain superfamily||Acetyl-coenzyme A carboxyltran…
hsa-miR-483-3p	ENST00000379506	ENSG00000165269	AQP7	0.739142	0.0361473	Aquaporin-like||Aquaporin 7||-||Major intrinsic protein
hsa-miR-483-3p	ENST00000398322	ENSG00000181513	ACBD4	0.828183	0.0111026	Acyl-CoA-binding protein, ACBP, conserved site||Acyl-CoA-binding protein, ACBP||-||FERM/acyl-CoA-binding protein superfamily||Acyl-CoA binding protein superfamily
hsa-miR-483-3p	ENST00000425675	ENSG00000063241	ISOC2	0.739109	0.03616	Isochorismatase-like||Isochorismatase-like superfamily
hsa-miR-483-3p	ENST00000429987	ENSG00000106351	AGFG2	0.73233	0.038835	Arf GTPase activating protein||-||ArfGAP domain superfamily||ARFGAP/RecO-like zinc finger
hsa-miR-483-3p	ENST00000447660	ENSG00000165269	AQP7	0.808742	0.0150774	Aquaporin-like||Aquaporin 7||-||Major intrinsic protein
hsa-miR-483-3p	ENST00000481629	ENSG00000162244	RPL29	-0.747643	0.0329573	-||Ribosomal protein L29e
hsa-miR-483-3p	ENST00000520694	ENSG00000123992	DNPEP	0.77343	0.0243596	Peptidase M18||Peptidase M18, domain 2||-
hsa-miR-483-3p	ENST00000524765	ENSG00000109956	B3GAT1	0.772088	0.0247681	Glycosyl transferase, family 43||Nucleotide-diphospho-sugar transferases
hsa-miR-483-3p	ENST00000529732	ENSG00000149124	GLYAT	0.782004	0.0218493	Acyl-CoA N-acyltransferase||Glycine N-acyltransferase||Glycine N-acyltransferase, C-terminal||Glycine N-acyltransferase, N-terminal
hsa-miR-483-3p	ENST00000531974	ENSG00000165915	SLC39A13	-0.735537	0.0375548	Zinc/iron permease
hsa-miR-483-3p	ENST00000540303	ENSG00000261701	HPR	0.714276	0.0465328	-||Haptoglobin||Serine proteases, trypsin domain||Peptidase S1, PA clan||Sushi/SCR/CCP superfamily||Peptidase S1A, chymotrypsin family
hsa-miR-483-3p	ENST00000552570	ENSG00000111077	TNS2	0.782004	0.0218493	-||Tensin, phosphotyrosine-binding domain||SH2 domain superfamily||SH2 domain||Tensin phosphatase, C2 domain||Tensin/EPS8 phosphotyrosine-binding domain||Protein kinase C-like, phorbol ester/diacylglycerol-binding domain||Protein-tyrosine phosphatase-like
hsa-miR-483-3p	ENST00000638705	ENSG00000087258	GNAO1	0.752681	0.0311511	G-protein alpha subunit, group I||-||G protein alpha subunit, helical insertion||P-loop containing nucleoside triphosphate hydrolase||Guanine nucleotide binding protein (G-protein), alpha subunit
hsa-miR-483-5p	ENST00000276173	ENSG00000147223	RIPPLY1	0.96588	9.67812e-05	Ripply family
hsa-miR-483-5p	ENST00000300784	ENSG00000167363	FN3K	0.925067	0.000993631	Fructosamine/Ketosamine-3-kinase||Protein kinase-like domain superfamily
hsa-miR-483-5p	ENST00000309007	ENSG00000113758	DBN1	-0.731989	0.0389723	Actin-depolymerising factor homology domain||ADF-H/Gelsolin-like domain superfamily||Drebrin
hsa-miR-483-5p	ENST00000355653	ENSG00000108828	VAT1	-0.786901	0.020491	Quinone oxidoreductase/zeta-crystallin, conserved site||Alcohol dehydrogenase, C-terminal||Polyketide synthase, enoylreductase domain||Alcohol dehydrogenase, N-terminal||GroES-like superfamily||-||NAD(P)-binding domain superfamily
hsa-miR-483-5p	ENST00000373144	ENSG00000160408	ST6GALNAC6	-0.727817	0.0406801	GT29-like superfamiliy||Glycosyl transferase family 29||-||Sialyltransferase
hsa-miR-483-5p	ENST00000415691	ENSG00000101076	HNF4A	0.915871	0.00139627	-||Nuclear hormone receptor-like domain superfamily||Zinc finger, nuclear hormone receptor-type||Transcription factor COUP||Zinc finger, NHR/GATA-type||Retinoid X receptor/HNF4||Nuclear hormone receptor, ligand-binding domain||Nuclear hormone receptor||He
hsa-miR-485-3p	ENST00000261918	ENSG00000138623	SEMA7A	0.829709	0.0108226	Sema domain superfamily||Immunoglobulin-like domain||Sema domain||Immunoglobulin-like domain superfamily||PSI domain||WD40/YVTN repeat-like-containing domain superfamily||Immunoglobulin-like fold||Semaphorin||Plexin repeat
hsa-miR-485-5p	ENST00000254850	ENSG00000161944	ASGR2	-0.867684	0.00523186	C-type lectin fold||-||C-type lectin, conserved site||CD209-like, C-type lectin-like domain||C-type lectin-like/link domain superfamily||C-type lectin-like
hsa-miR-485-5p	ENST00000261921	ENSG00000129038	LOXL1	0.814585	0.0138019	Lysyl oxidase, conserved site||-||Lysyl oxidase
hsa-miR-485-5p	ENST00000262626	ENSG00000105707	HPN	-0.807439	0.0153717	Serine proteases, trypsin family, serine active site||Hepsin, SRCR domain||Peptidase S1, PA clan||SRCR-like domain superfamily||Serine proteases, trypsin family, histidine active site||Serine proteases, trypsin domain||SRCR-like domain||Hepsin||Peptidase S1A, chymotrypsin family
hsa-miR-485-5p	ENST00000265403	ENSG00000109181	UGT2B10	-0.832212	0.010373	UDP-glucuronosyl/UDP-glucosyltransferase||UDP-glycosyltransferase family, conserved site
hsa-miR-485-5p	ENST00000290868	ENSG00000159650	UROC1	-0.883589	0.00360753	Urocanase, central domain superfamily||Urocanase superfamily||Urocanase||Urocanase, Rossmann-like domain||Urocanase, N-terminal domain||Urocanase, C-terminal domain||Urocanase conserved site
hsa-miR-485-5p	ENST00000308243	ENSG00000130545	CRB3	-0.726202	0.0413532	-
hsa-miR-485-5p	ENST00000318247	ENSG00000143365	RORC	-0.710263	0.0483589	Nuclear receptor ROR||Nuclear hormone receptor||Nuclear hormone receptor-like domain superfamily||Zinc finger, nuclear hormone receptor-type||Nuclear hormone receptor, ligand-binding domain||Zinc finger, NHR/GATA-type||-
hsa-miR-485-5p	ENST00000331559	ENSG00000105419	MEIS3	0.830117	0.0107485	Homeobox-like domain superfamily||-||Homeobox domain||Homeobox protein PKNOX/Meis, N-terminal||Homeobox KN domain
hsa-miR-485-5p	ENST00000349570	ENSG00000099834	CDHR5	-0.806356	0.0156188	-||Cadherin-related family member 5||Cadherin-like||Cadherin conserved site||Cadherin
hsa-miR-485-5p	ENST00000355035	ENSG00000161944	ASGR2	-0.80191	0.0166599	C-type lectin fold||-||C-type lectin, conserved site||CD209-like, C-type lectin-like domain||C-type lectin-like/link domain superfamily||C-type lectin-like
hsa-miR-485-5p	ENST00000370151	ENSG00000166171	DPCD	0.955904	0.000207335	Protein DPCD
hsa-miR-485-5p	ENST00000372808	ENSG00000124713	GNMT	-0.934751	0.000660927	Glycine/Sarcosine N-methyltransferase||S-adenosyl-L-methionine-dependent methyltransferase
hsa-miR-485-5p	ENST00000376014	ENSG00000171729	TMEM51	0.717525	0.0450849	Transmembrane protein 51
hsa-miR-485-5p	ENST00000389703	ENSG00000103253	HAGHL	0.898851	0.00239485	-||Hydroxyacylglutathione hydrolase, MBL domain||Ribonuclease Z/Hydroxyacylglutathione hydrolase-like||Hydroxyacylglutathione hydrolase||Hydroxyacylglutathione hydrolase, C-terminal domain||Metallo-beta-lactamase
hsa-miR-485-5p	ENST00000392226	ENSG00000105707	HPN	-0.81489	0.0137374	Serine proteases, trypsin family, serine active site||Hepsin, SRCR domain||Peptidase S1, PA clan||SRCR-like domain superfamily||Serine proteases, trypsin family, histidine active site||Serine proteases, trypsin domain||SRCR-like domain||Hepsin||Peptidase S1A, chymotrypsin family
hsa-miR-485-5p	ENST00000395783	ENSG00000133027	PEMT	-0.85228	0.00719217	Phosphatidyl-N-methylethanolamine/Phosphatidylethanolamine N-methyltransferase||-||Phospholipid methyltransferase
hsa-miR-485-5p	ENST00000434291	ENSG00000248751	AC004997.1	0.74943	0.0323096	-||Rab-GTPase-TBC domain superfamily||Rab-GTPase-TBC domain||CASTOR, ACT domain||CASTOR family
hsa-miR-485-5p	ENST00000449956	ENSG00000162267	ITIH3	-0.71714	0.0452549	VIT domain||Inter-alpha-trypsin inhibitor heavy chain, C-terminal||von Willebrand factor, type A||von Willebrand factor A-like domain superfamily
hsa-miR-485-5p	ENST00000461346	ENSG00000135835	KIAA1614	0.794306	0.0185388	Domain of unknown function DUF4685||PDZ domain||PDZ superfamily
hsa-miR-485-5p	ENST00000471180	ENSG00000168237	GLYCTK	-0.805808	0.0157448	Glycerate kinase, N-terminal domain superfamily||MOFRL-associated domain||-||MOFRL domain
hsa-miR-485-5p	ENST00000480798	ENSG00000077984	CST7	-0.723601	0.0424515	Cystatin||Cystatin domain
hsa-miR-485-5p	ENST00000523500	ENSG00000120885	CLU	-0.838662	0.0092697	-||Clusterin||Clusterin, C-terminal||Clusterin, N-terminal||Clusterin-like||Clusterin, conserved site
hsa-miR-485-5p	ENST00000555802	ENSG00000100968	NFATC4	0.813215	0.0140947	Immunoglobulin E-set||Nuclear factor of activated T cells (NFAT)||Rel homology domain (RHD), DNA-binding domain superfamily||Rel homology domain (RHD), DNA-binding domain||Immunoglobulin-like fold||IPT domain||Rel homology dimerisation domain||p53-like transcription factor, DNA-binding
hsa-miR-485-5p	ENST00000558555	ENSG00000105419	MEIS3	0.748759	0.0325519	Homeobox-like domain superfamily||-||Homeobox domain||Homeobox protein PKNOX/Meis, N-terminal||Homeobox KN domain
hsa-miR-485-5p	ENST00000561096	ENSG00000105419	MEIS3	0.867425	0.00526152	Homeobox-like domain superfamily||-||Homeobox domain||Homeobox protein PKNOX/Meis, N-terminal||Homeobox KN domain
hsa-miR-485-5p	ENST00000563587	ENSG00000065054	SLC9A3R2	-0.867666	0.00523391	PDZ domain||PDZ superfamily||EBP50, C-terminal||Na(+)/H(+) exchange regulatory cofactor NHERF||Na(+)/H(+) exchange regulatory cofactor NHERF-2
hsa-miR-485-5p	ENST00000581977	ENSG00000263528	IKBKE	0.849133	0.00764259	Protein kinase domain||Protein kinase, ATP binding site||Protein kinase-like domain superfamily
hsa-miR-485-5p	ENST00000648886	ENSG00000128422	KRT17	0.712985	0.0471158	Intermediate filament, rod domain||Intermediate filament protein, conserved site||Intermediate filament protein||Keratin, type I
hsa-miR-486-3p	ENST00000225941	ENSG00000108798	ABI3	0.821786	0.0123264	ABI family||SH3 domain||ABI gene family member 3||Abl-interactor, homeo-domain homologous domain||SH3-like domain superfamily
hsa-miR-486-3p	ENST00000229471	ENSG00000010810	FYN	0.969888	6.67236e-05	Fyn/Yrk, SH3 domain||Protein kinase-like domain superfamily||Tyrosine-protein kinase, catalytic domain||Tyrosine-protein kinase, active site||Protein kinase domain||SH3-like domain superfamily||Serine-threonine/tyrosine-protein kinase, catalytic domain||Protein kinase, ATP binding site||SH3 domain||SH2 domain superfamily||SH2 domain||-
hsa-miR-486-3p	ENST00000267328	ENSG00000139832	RAB20	0.710228	0.048375	P-loop containing nucleoside triphosphate hydrolase||Small GTP-binding protein domain||Small GTPase superfamily
hsa-miR-486-3p	ENST00000312648	ENSG00000173762	CD7	0.720393	0.0438299	T-cell antigen CD7||Immunoglobulin-like domain||Immunoglobulin-like domain superfamily||Immunoglobulin-like fold||-||Immunoglobulin V-set domain||Immunoglobulin subtype
hsa-miR-486-3p	ENST00000316356	ENSG00000137501	SYTL2	0.991605	1.46961e-06	Synaptotagmin||-||Zinc finger, RING/FYVE/PHD-type||C2 domain superfamily||Synaptotagmin-like protein 2||C2 domain||Rab-binding domain
hsa-miR-486-3p	ENST00000316637	ENSG00000023892	DEF6	0.899592	0.00234399	-||Pleckstrin homology domain||EF-hand domain pair||PH-like domain superfamily
hsa-miR-486-3p	ENST00000317276	ENSG00000179094	PER1	0.830297	0.010716	-||PAS fold-3||Period circadian-like, C-terminal||PAS domain||PAS domain superfamily
hsa-miR-486-3p	ENST00000325123	ENSG00000114812	VIPR1	0.861704	0.00594569	GPCR, family 2, secretin-like, conserved site||GPCR, family 2, vasoactive intestinal peptide receptor||GPCR, family 2, secretin-like||GPCR, family 2-like||GPCR family 2, extracellular hormone receptor domain superfamily||-||GPCR, family 2, vasoactive intestinal peptide receptor 1||GPCR, family 2, extracellular hormone receptor domain
hsa-miR-486-3p	ENST00000329886	ENSG00000185347	TEDC1	0.713407	0.0469243	Domain of unknown function DUF4510||-||Domain of unknown function DUF4509
hsa-miR-486-3p	ENST00000355530	ENSG00000182557	SPNS3	0.959159	0.000165127	-||Major facilitator superfamily domain||Major facilitator superfamily||MFS transporter superfamily
hsa-miR-486-3p	ENST00000360844	ENSG00000254415	SIGLEC14	0.877871	0.00414713	Immunoglobulin/major histocompatibility complex, conserved site||Immunoglobulin-like domain superfamily||Immunoglobulin-like domain||Immunoglobulin subtype||Immunoglobulin subtype 2||Immunoglobulin V-set domain||Immunoglobulin-like fold
hsa-miR-486-3p	ENST00000361763	ENSG00000198851	CD3E	0.84561	0.00816784	Immunoglobulin subtype 2||CD3 protein, epsilon/gamma/delta subunit||Immunoglobulin-like fold||Phosphorylated immunoreceptor signalling ITAM||Immunoglobulin-like domain superfamily
hsa-miR-486-3p	ENST00000368039	ENSG00000122224	LY9	0.89884	0.00239567	Immunoglobulin subtype||-||Immunoglobulin-like fold||Immunoglobulin-like domain superfamily||Immunoglobulin-like domain
hsa-miR-486-3p	ENST00000371806	ENSG00000085265	FCN1	0.952696	0.000255331	Fibrinogen-like, C-terminal||Fibrinogen, alpha/beta/gamma chain, C-terminal globular, subdomain 2||Fibrinogen, alpha/beta/gamma chain, C-terminal globular, subdomain 1||Fibrinogen, alpha/beta/gamma chain, C-terminal globular domain||Collagen triple helix repeat||Fibrinogen, conserved site
hsa-miR-486-3p	ENST00000373691	ENSG00000186810	CXCR3	0.986172	6.54134e-06	G protein-coupled receptor, rhodopsin-like||GPCR, rhodopsin-like, 7TM||CXC chemokine receptor 3||Chemokine receptor family
hsa-miR-486-3p	ENST00000374765	ENSG00000076864	RAP1GAP	0.989122	3.19206e-06	Rap/Ran-GAP superfamily||-||Rap GTPase activating protein domain||GoLoco motif
hsa-miR-486-3p	ENST00000380725	ENSG00000129757	CDKN1C	0.80415	0.0161301	Cyclin-dependent kinase inhibitor||Cyclin-dependent kinase inhibitor 1C
hsa-miR-486-3p	ENST00000381781	ENSG00000205784	ARRDC5	0.89721	0.00251012	Arrestin-like, N-terminal||Arrestin C-terminal-like domain||Arrestin, C-terminal||Immunoglobulin E-set
hsa-miR-486-3p	ENST00000393657	ENSG00000157349	DDX19B	0.747057	0.0331715	-||RNA helicase, DEAD-box type, Q motif||P-loop containing nucleoside triphosphate hydrolase||Helicase, C-terminal||Helicase superfamily 1/2, ATP-binding domain||DEAD/DEAH box helicase domain
hsa-miR-486-3p	ENST00000410011	ENSG00000072163	LIMS2	0.851761	0.00726522	Zinc finger, LIM-type||-||LIM and senescent cell antigen-like-containing domain protein 1
hsa-miR-486-3p	ENST00000415497	ENSG00000112576	CCND3	0.938904	0.000544337	Cyclin, N-terminal||Cyclin-like||-||Cyclin, C-terminal domain||Cyclin D||Cyclin-like superfamily||Cyclin
hsa-miR-486-3p	ENST00000416701	ENSG00000127084	FGD3	0.744978	0.0339381	Zinc finger, FYVE/PHD-type||FYVE zinc finger||Dbl homology (DH) domain superfamily||PH-like domain superfamily||Zinc finger, FYVE-related||Zinc finger, RING/FYVE/PHD-type||-||FGD1-4, C-terminal PH domain||Pleckstrin homology domain||Dbl homology (DH) domain
hsa-miR-486-3p	ENST00000418931	ENSG00000223865	HLA-DPB1	0.813186	0.0141008	MHC classes I/II-like antigen recognition protein||Immunoglobulin-like fold||MHC class II, beta chain, N-terminal||Immunoglobulin-like domain||Immunoglobulin/major histocompatibility complex, conserved site||Immunoglobulin-like domain superfamily||Immunoglobulin C1-set||MHC class II, alpha/beta chain, N-terminal
hsa-miR-486-3p	ENST00000419580	ENSG00000108798	ABI3	0.935911	0.000626867	ABI family||SH3 domain||ABI gene family member 3||Abl-interactor, homeo-domain homologous domain||SH3-like domain superfamily
hsa-miR-486-3p	ENST00000426130	ENSG00000162144	CYB561A3	0.932058	0.000744664	Cytochrome b ascorbate-dependent protein 3||Cytochrome b561/ferric reductase transmembrane||-
hsa-miR-486-3p	ENST00000426905	ENSG00000006744	ELAC2	0.897263	0.00250637	Ribonuclease Z/Hydroxyacylglutathione hydrolase-like||-||Metallo-beta-lactamase||tRNase Z endonuclease
hsa-miR-486-3p	ENST00000428314	ENSG00000169994	MYO7B	0.904363	0.00203298	SH3-like domain superfamily||Ubiquitin-like domain superfamily||SH3 domain||Myosin S1 fragment, N-terminal||PH-like domain superfamily||FERM superfamily, second domain||Myosin head, motor domain||MyTH4 domain superfamily||FERM domain||MyTH4 domain||IQ motif, EF-hand binding site||Kinesin motor domain superfamily||FERM/acyl-CoA-binding protein superfamily||Class VII myosin, motor domain||Band 4.1 …
hsa-miR-486-3p	ENST00000430793	ENSG00000214021	TTLL3	0.729513	0.0399805	Tubulin-tyrosine ligase/Tubulin polyglutamylase||Tubulin monoglycylase TTLL3||-
hsa-miR-486-3p	ENST00000438259	ENSG00000114812	VIPR1	0.955851	0.00020807	GPCR, family 2, secretin-like, conserved site||GPCR, family 2, vasoactive intestinal peptide receptor||GPCR, family 2, secretin-like||GPCR, family 2-like||GPCR family 2, extracellular hormone receptor domain superfamily||-||GPCR, family 2, vasoactive intestinal peptide receptor 1||GPCR, family 2, extracellular hormone receptor domain
hsa-miR-486-3p	ENST00000445055	ENSG00000010379	SLC6A13	0.989122	3.19206e-06	Sodium:neurotransmitter symporter superfamily||Sodium:neurotransmitter symporter, GABA, GAT-2||Sodium:neurotransmitter symporter||-
hsa-miR-486-3p	ENST00000454558	ENSG00000196843	ARID5A	0.760626	0.0284288	-||ARID DNA-binding domain superfamily||ARID DNA-binding domain
hsa-miR-486-3p	ENST00000468206	ENSG00000127084	FGD3	0.900549	0.00227928	Zinc finger, FYVE/PHD-type||FYVE zinc finger||Dbl homology (DH) domain superfamily||PH-like domain superfamily||Zinc finger, FYVE-related||Zinc finger, RING/FYVE/PHD-type||-||FGD1-4, C-terminal PH domain||Pleckstrin homology domain||Dbl homology (DH) domain
hsa-miR-486-3p	ENST00000521515	ENSG00000197892	KIF13B	0.867345	0.00527074	CAP Gly-rich domain superfamily||Kinesin motor domain superfamily||Kinesin-like||Forkhead-associated (FHA) domain||Kinesin motor domain||-||Kinesin motor domain, conserved site||CAP Gly-rich domain||SMAD/FHA domain superfamily||Kinesin-like KIF1-type||P-loop containing nucleoside triphosphate hydrolase||Kinesin-like protein KIF13B||Kinesin-like protein||Kinesin-associated
hsa-miR-486-3p	ENST00000543411	ENSG00000114812	VIPR1	0.98903	3.27318e-06	GPCR, family 2, secretin-like, conserved site||GPCR, family 2, vasoactive intestinal peptide receptor||GPCR, family 2, secretin-like||GPCR, family 2-like||GPCR family 2, extracellular hormone receptor domain superfamily||-||GPCR, family 2, vasoactive intestinal peptide receptor 1||GPCR, family 2, extracellular hormone receptor domain
hsa-miR-486-3p	ENST00000576263	ENSG00000124813	RUNX2	0.967588	8.30686e-05	-||Runt domain||Runt-related transcription factor RUNX||p53-like transcription factor, DNA-binding||p53/RUNT-type transcription factor, DNA-binding domain superfamily||Runx, central domain superfamily||Runx, C-terminal domain||Acute myeloid leukemia 1 pr
hsa-miR-486-3p	ENST00000583140	ENSG00000266714	MYO15B	0.851513	0.00730036	MyTH4 domain superfamily||Myosin head, motor domain||MYO15B, SH3 domain||P-loop containing nucleoside triphosphate hydrolase||FERM central domain||FERM superfamily, second domain||PH-like domain superfamily||Band 4.1 domain||SH3 domain||-||IQ motif, EF-hand binding site||FERM domain||MyTH4 domain||SH3-like domain superfamily||Kinesin motor domain superfamily
hsa-miR-486-3p	ENST00000583376	ENSG00000173762	CD7	0.940389	0.000506179	T-cell antigen CD7||Immunoglobulin-like domain||Immunoglobulin-like domain superfamily||Immunoglobulin-like fold||-||Immunoglobulin V-set domain||Immunoglobulin subtype
hsa-miR-486-3p	ENST00000597512	ENSG00000130475	FCHO1	0.73902	0.0361945	FCH domain||Muniscin C-terminal||-||Mu homology domain||AH/BAR domain superfamily||F-BAR domain only protein 1||U1 small nuclear ribonucleoprotein of 70kDa N-terminal||F-BAR domain
hsa-miR-486-3p	ENST00000632983	ENSG00000007129	CEACAM21	0.901158	0.00223872	Immunoglobulin-like domain||Immunoglobulin||Immunoglobulin-like domain superfamily||Immunoglobulin V-set domain||-||Immunoglobulin-like fold||Immunoglobulin subtype 2||Immunoglobulin subtype
hsa-miR-486-3p	ENST00000633239	ENSG00000187017	ESPN	0.826743	0.0113712	Ankyrin repeat-containing domain||Ankyrin repeat-containing domain superfamily||WH2 domain||Ankyrin repeat||-||Espin
hsa-miR-486-3p	ENST00000633867	ENSG00000266714	MYO15B	0.709935	0.04851	MyTH4 domain superfamily||Myosin head, motor domain||MYO15B, SH3 domain||P-loop containing nucleoside triphosphate hydrolase||FERM central domain||FERM superfamily, second domain||PH-like domain superfamily||Band 4.1 domain||SH3 domain||-||IQ motif, EF-hand binding site||FERM domain||MyTH4 domain||SH3-like domain superfamily||Kinesin motor domain superfamily
hsa-miR-486-5p	ENST00000246115	ENSG00000125910	S1PR4	0.922961	0.00107804	G protein-coupled receptor, rhodopsin-like||GPCR, rhodopsin-like, 7TM||EDG-6 sphingosine 1-phosphate receptor||Sphingosine 1-phosphate receptor
hsa-miR-486-5p	ENST00000306072	ENSG00000172183	ISG20	0.742339	0.0349266	Exonuclease, RNase T/DNA polymerase III||Ribonuclease H superfamily||Ribonuclease H-like superfamily
hsa-miR-486-5p	ENST00000372801	ENSG00000101109	STK4	0.912082	0.00158889	Protein kinase, ATP binding site||Protein kinase-like domain superfamily||Protein kinase domain||-||SARAH domain||Mst1 SARAH domain
hsa-miR-486-5p	ENST00000383788	ENSG00000206561	COLQ	0.949277	0.000313963	Collagen triple helix repeat||Myxococcus cysteine-rich repeat
hsa-miR-486-5p	ENST00000532223	ENSG00000254709	IGLL5	0.910804	0.00165754	-||Immunoglobulin-like fold||Immunoglobulin-like domain||Immunoglobulin/major histocompatibility complex, conserved site||Immunoglobulin C1-set||Immunoglobulin-like domain superfamily
hsa-miR-487a-5p	ENST00000253778	ENSG00000131459	GFPT2	0.900932	0.00225374	Nucleophile aminohydrolases, N-terminal||Glucosamine-fructose-6-phosphate aminotransferase, isomerising||Glutamine amidotransferase type 2 domain||-||Sugar isomerase (SIS)||GlmS/FrlB, SIS domain 2||GlmS/AgaS, SIS domain 1
hsa-miR-487a-5p	ENST00000279249	ENSG00000149798	CDC42EP2	0.816055	0.0134922	Cdc42 effector||CRIB domain||Cdc42 effector protein 2
hsa-miR-487a-5p	ENST00000398344	ENSG00000099977	DDT	-0.71602	0.0457521	Macrophage migration inhibitory factor||Macrophage migration inhibitory factor, conserved site||Tautomerase/MIF superfamily
hsa-miR-487a-5p	ENST00000485070	ENSG00000135248	FAM71F1	0.837668	0.00943456	-||Domain of unknown function DUF3699
hsa-miR-487a-5p	ENST00000536053	ENSG00000159403	C1R	-0.788526	0.0200522	Serine proteases, trypsin domain||EGF-like, conserved site||Complement subcomponent C1r||Serine proteases, trypsin family, serine active site||Peptidase S1, PA clan||Sushi/SCR/CCP superfamily||Spermadhesin, CUB domain superfamily||EGF-like calcium-binding domain||CUB domain||EGF-like calcium-binding, conserved site||-||EGF-like domain||EGF-type aspartate/asparagine hydroxylation site||Sushi/SCR/C…
hsa-miR-487a-5p	ENST00000635638	ENSG00000128573	FOXP2	-0.797804	0.0176589	Fork head domain||FOXP, coiled-coil domain||Winged helix DNA-binding domain superfamily||-||Fork head domain conserved site 2||Winged helix-like DNA-binding domain superfamily
hsa-miR-487a-5p	ENST00000648358	ENSG00000138709	LARP1B	-0.733852	0.038224	Winged helix DNA-binding domain superfamily||La-type HTH domain||Protein of unknown function DM15||Winged helix-like DNA-binding domain superfamily||-
hsa-miR-493-5p	ENST00000350669	ENSG00000111716	LDHB	0.752488	0.0312191	NAD(P)-binding domain superfamily||Lactate/malate dehydrogenase, N-terminal||L-lactate dehydrogenase||L-lactate/malate dehydrogenase||Lactate dehydrogenase/glycoside hydrolase, family 4, C-terminal||L-lactate dehydrogenase, active site||Lactate/malate dehydrogenase, C-terminal
hsa-miR-494-3p	ENST00000297991	ENSG00000165272	AQP3	-0.745981	0.0335669	Aquaporin 3||Major intrinsic protein||-||Major intrinsic protein, conserved site||Aquaporin-like
hsa-miR-503-5p	ENST00000264638	ENSG00000108797	CNTNAP1	0.874154	0.00452423	Coagulation factor 5/8 C-terminal domain||Fibrinogen, alpha/beta/gamma chain, C-terminal globular domain||Concanavalin A-like lectin/glucanase domain superfamily||EGF-like domain||Contactin-associated protein 1||Neurexin/syndecan/glycophorin C||Galactose-binding-like domain superfamily||Laminin G domain||Fibrinogen-like, C-terminal||-
hsa-miR-503-5p	ENST00000378567	ENSG00000067606	PRKCZ	-0.78811	0.0201638	Protein kinase, ATP binding site||AGC-kinase, C-terminal||Protein kinase, C-terminal||Protein kinase domain||-||Protein kinase C, PB1 domain||Diacylglycerol/phorbol-ester binding||Protein kinase C||Protein kinase-like domain superfamily||Atypical Protein Kinase C zeta, catalytic domain||Protein kinase C-like, phorbol ester/diacylglycerol-binding domain||PB1 domain||Serine/threonine-protein kinase…
hsa-miR-503-5p	ENST00000533729	ENSG00000213465	ARL2	0.807497	0.0153585	Small GTP-binding protein domain||Small GTPase superfamily, ARF type||Small GTPase superfamily, ARF/SAR type||P-loop containing nucleoside triphosphate hydrolase
hsa-miR-503-5p	ENST00000566897	ENSG00000285043	AC093512.2	0.868448	0.00514483	Aldolase-type TIM barrel||Fructose-bisphosphate aldolase, class-I||-||Fructose-bisphosphate aldolase class-I active site
hsa-miR-503-5p	ENST00000586653	ENSG00000176014	TUBB6	0.88286	0.00367363	-||Tubulin/FtsZ, C-terminal||Tubulin/FtsZ, C-terminal domain superfamily||Tubulin/FtsZ, GTPase domain superfamily||Beta tubulin||Tubulin/FtsZ, GTPase domain||Tubulin/FtsZ, 2-layer sandwich domain||Tubulin, C-terminal||Beta tubulin, autoregulation binding
hsa-miR-503-5p	ENST00000595669	ENSG00000161677	JOSD2	0.7985	0.0174869	Josephin domain
hsa-miR-503-5p	ENST00000600757	ENSG00000104936	DMPK	0.752159	0.0313355	Protein kinase domain||AGC-kinase, C-terminal||Protein kinase, ATP binding site||Protein kinase-like domain superfamily||Serine/threonine-protein kinase, active site||Myotonic dystrophy protein kinase, coiled coil||-
hsa-miR-548ah-5p	ENST00000356192	ENSG00000121742	GJB6	0.978352	2.4954e-05	Connexin, conserved site||Gap junction protein, cysteine-rich domain||Connexin, N-terminal domain superfamily||Connexin, N-terminal||Connexin
hsa-miR-548b-5p	ENST00000356200	ENSG00000008128	CDK11A	0.977745	2.70987e-05	Serine/threonine-protein kinase, active site||-||Protein kinase domain||Protein kinase-like domain superfamily
hsa-miR-548p	ENST00000422289	ENSG00000175556	LONRF3	0.815274	0.0136561	Tetratricopeptide-like helical domain superfamily||PUA-like superfamily||Zinc finger, RING-type, conserved site||Tetratricopeptide repeat||Tetratricopeptide repeat-containing domain||Lon, substrate-binding domain||Zinc finger, RING/FYVE/PHD-type||Zinc finger, RING-type||-
hsa-miR-549a-5p	ENST00000397054	ENSG00000117385	P3H1	0.853857	0.00697293	Oxoglutarate/iron-dependent dioxygenase||Tetratricopeptide-like helical domain superfamily||Prolyl 4-hydroxylase, alpha subunit||-
hsa-miR-549a-5p	ENST00000596605	ENSG00000125656	CLPP	0.726627	0.0411757	ClpP, histidine active site||ATP-dependent Clp protease proteolytic subunit||ClpP/crotonase-like domain superfamily||ClpP, Ser active site||Clp protease proteolytic subunit /Translocation-enhancing protein TepA
hsa-miR-5571-3p	ENST00000312988	ENSG00000152086	TUBA3E	0.844649	0.00831498	Alpha tubulin||Tubulin/FtsZ, GTPase domain superfamily||Tubulin/FtsZ, C-terminal||Tubulin/FtsZ, C-terminal domain superfamily||Tubulin, conserved site||Tubulin||Tubulin, C-terminal||Tubulin/FtsZ, GTPase domain||Tubulin/FtsZ, 2-layer sandwich domain
hsa-miR-5571-3p	ENST00000317276	ENSG00000179094	PER1	0.84276	0.00860904	-||PAS fold-3||Period circadian-like, C-terminal||PAS domain||PAS domain superfamily
hsa-miR-5571-3p	ENST00000321562	ENSG00000141756	FKBP10	-0.707857	0.0494742	-||EF-hand domain||FK506-binding protein||Peptidyl-prolyl cis-trans isomerase, FKBP-type||FKBP-type peptidyl-prolyl cis-trans isomerase domain||EF-hand domain pair||EF-Hand 1, calcium-binding site
hsa-miR-5571-3p	ENST00000333090	ENSG00000182704	TSKU	0.807413	0.0153776	Leucine-rich repeat domain superfamily||Leucine-rich repeat, typical subtype||Leucine-rich repeat
hsa-miR-5571-3p	ENST00000401473	ENSG00000137309	HMGA1	-0.714937	0.0462358	High mobility group protein HMGA1, mammal||HMG-I/HMG-Y, DNA-binding, conserved site||High mobility group protein HMGA||AT hook, DNA-binding motif
hsa-miR-5571-3p	ENST00000432237	ENSG00000177575	CD163	0.718178	0.0447973	SRCR domain||SRCR-like domain superfamily||SRCR-like domain
hsa-miR-5571-3p	ENST00000444935	ENSG00000109917	ZPR1	0.715664	0.0459107	Zinc finger, ZPR1-type||-
hsa-miR-5571-3p	ENST00000473382	ENSG00000132716	DCAF8	0.735885	0.0374178	WD40/YVTN repeat-like-containing domain superfamily||-||WD40-repeat-containing domain||WD40-repeat-containing domain superfamily||WD40 repeat
hsa-miR-5571-3p	ENST00000478253	ENSG00000163686	ABHD6	0.762409	0.0278389	Alpha/Beta hydrolase fold||-||Alpha/beta hydrolase fold-1||Epoxide hydrolase-like
hsa-miR-5571-3p	ENST00000509777	ENSG00000109452	INPP4B	0.889156	0.00312789	-||C2 domain superfamily||Inositol 3,4-bisphosphate 4-phosphatase
hsa-miR-5571-3p	ENST00000595636	ENSG00000130755	GMFG	0.896691	0.00254734	-||Actin-depolymerising factor homology domain||Glia maturation factor||ADF-H/Gelsolin-like domain superfamily||Glia maturation factor gamma
hsa-miR-5571-3p	ENST00000597595	ENSG00000130755	GMFG	0.82537	0.0116308	-||Actin-depolymerising factor homology domain||Glia maturation factor||ADF-H/Gelsolin-like domain superfamily||Glia maturation factor gamma
hsa-miR-585-3p	ENST00000372722	ENSG00000244274	DBNDD2	0.888781	0.00315881	Dysbindin
hsa-miR-589-5p	ENST00000361981	ENSG00000198910	L1CAM	0.714124	0.0466008	Neurofascin/L1/NrCAM, C-terminal domain||Fibronectin type III superfamily||Immunoglobulin-like fold||Fibronectin type III||Immunoglobulin subtype||Immunoglobulin subtype 2||Immunoglobulin-like domain||Immunoglobulin-like domain superfamily||Immunoglobulin I-set
hsa-miR-605-5p	ENST00000245812	ENSG00000125652	ALKBH7	-0.797209	0.0178066	Alpha-ketoglutarate-dependent dioxygenase AlkB-like superfamily||Alpha-ketoglutarate-dependent dioxygenase alkB homologue 7||Alpha-ketoglutarate-dependent dioxygenase AlkB-like
hsa-miR-605-5p	ENST00000308219	ENSG00000174672	BRSK2	0.948208	0.000333958	Serine/threonine-protein kinase, active site||-||Protein kinase domain||Protein kinase, ATP binding site||Protein kinase-like domain superfamily
hsa-miR-605-5p	ENST00000374312	ENSG00000204174	NPY4R	0.736814	0.0370528	GPCR, rhodopsin-like, 7TM||G protein-coupled receptor, rhodopsin-like||Neuropeptide Y4 receptor||Neuropeptide Y receptor family
hsa-miR-605-5p	ENST00000573600	ENSG00000175826	CTDNEP1	0.780717	0.0222155	FCP1 homology domain||HAD superfamily||HAD-like superfamily||-||Dullard phosphatase domain, eukaryotic
hsa-miR-612	ENST00000215531	ENSG00000095932	SMIM24	0.827871	0.0111605	PDZK1-interacting protein 1/SMIM24
hsa-miR-612	ENST00000223791	ENSG00000106948	AKNA	0.744324	0.0341812	-||Transcription factor, AT-hook-containing
hsa-miR-612	ENST00000227665	ENSG00000110243	APOA5	0.872552	0.0046933	Apolipoprotein A/E
hsa-miR-612	ENST00000254850	ENSG00000161944	ASGR2	0.7891	0.0198984	C-type lectin fold||-||C-type lectin, conserved site||CD209-like, C-type lectin-like domain||C-type lectin-like/link domain superfamily||C-type lectin-like
hsa-miR-612	ENST00000261693	ENSG00000073060	SCARB1	0.786062	0.0207198	CD36/scavenger receptor class B member 1||CD36 family
hsa-miR-612	ENST00000273588	ENSG00000145020	AMT	0.941498	0.000478856	Aminomethyltransferase-like||GTP-binding protein TrmE/Glycine cleavage system T protein, domain 1||Glycine cleavage system T protein||-||Glycine cleavage T-protein, C-terminal barrel domain||Aminomethyltransferase, folate-binding domain||Glycine cleavage T-protein/YgfZ, C-terminal
hsa-miR-612	ENST00000293404	ENSG00000161653	NAGS	0.783895	0.0213182	Acetylglutamate kinase-like superfamily||Acyl-CoA N-acyltransferase||N-acetylglutamate synthase, animal||Vertebrate-like NAGS Gcn5-related N-acetyltransferase (GNAT) domain
hsa-miR-612	ENST00000296145	ENSG00000241186	TDGF1	0.893713	0.00276761	Cryptic/Cripto, CFC domain||Teratocarcinoma-derived growth factor Cripto||EGF-like domain||EGF-like, conserved site
hsa-miR-612	ENST00000304874	ENSG00000126522	ASL	0.714881	0.0462609	Argininosuccinate lyase||Fumarate lyase, N-terminal||Argininosuccinate lyase, C-terminal||L-Aspartase-like||Fumarase/histidase, N-terminal||Fumarate lyase family||Fumarate lyase, conserved site
hsa-miR-612	ENST00000340339	ENSG00000159618	ADGRG5	0.806237	0.015646	GPCR, family 2, orphan receptor, GPR1/GPR3/GPR5||GPCR, family 2, secretin-like||GPS motif||-||GPCR, family 2-like
hsa-miR-612	ENST00000340368	ENSG00000186480	INSIG1	0.855201	0.00678953	Insulin-induced gene 1 protein||Insulin-induced protein family
hsa-miR-612	ENST00000342725	ENSG00000088881	EBF4	0.74796	0.0328419	Immunoglobulin-like fold||-||Immunoglobulin E-set||Helix-loop-helix DNA-binding domain superfamily||Transcription factor COE, IPT domain||Transcription factor COE, DNA-binding domain||Transcription factor COE, helix-loop-helix domain||IPT domain||Transcription factor COE||Transcription factor COE, DNA-binding domain superfamily||Transcription factor COE, conserved site
hsa-miR-612	ENST00000352580	ENSG00000153563	CD8A	0.790422	0.0195475	Immunoglobulin-like domain superfamily||CD8 alpha subunit||Immunoglobulin-like domain||Immunoglobulin subtype||Immunoglobulin V-set domain||Immunoglobulin-like fold
hsa-miR-612	ENST00000356406	ENSG00000087008	ACOX3	-0.751178	0.0316833	Acyl-CoA oxidase||Acyl-CoA dehydrogenase/oxidase, N-terminal and middle domain superfamily||Acyl-CoA dehydrogenase/oxidase C-terminal||Acyl-CoA oxidase, C-terminal||Peroxisomal acyl-coenzyme A oxidase||Acyl-CoA dehydrogenase-like, C-terminal||Acyl-CoA oxidase/dehydrogenase, central domain
hsa-miR-612	ENST00000357068	ENSG00000100033	PRODH	0.850924	0.00738411	FAD-linked oxidoreductase-like||Proline dehydrogenase domain||-||Proline oxidase family
hsa-miR-612	ENST00000357700	ENSG00000196372	ASB13	0.911521	0.00161877	SOCS box domain||Ankyrin repeat-containing domain||Ankyrin repeat||Ankyrin repeat-containing domain superfamily||SOCS box-like domain superfamily||Ankyrin repeat and SOCS box protein 13, SOCS box domain||-
hsa-miR-612	ENST00000369017	ENSG00000107672	NSMCE4A	0.848224	0.00777594	Nse4/EID family||Non-structural maintenance of chromosome element 4, C-terminal||Nse4/EID protein, Nse3/MAGE-binding domain
hsa-miR-612	ENST00000369021	ENSG00000146285	SCML4	0.715219	0.0461097	SLED domain||Sterile alpha motif/pointed domain superfamily||-||Polycomb group protein, RNA binding region||Sterile alpha motif domain||SLED domain superfamily
hsa-miR-612	ENST00000369288	ENSG00000117281	CD160	0.930904	0.000782563	Immunoglobulin-like fold||-||Immunoglobulin-like domain superfamily
hsa-miR-612	ENST00000369880	ENSG00000214435	AS3MT	0.798432	0.0175037	S-adenosyl-L-methionine-dependent methyltransferase||Methyltransferase domain
hsa-miR-612	ENST00000371706	ENSG00000148396	SEC16A	0.760249	0.0285546	COPII coat assembly protein, Sec16||-||Sec16, central conserved domain||Ancestral coatomer element 1, Sec16/Sec31
hsa-miR-612	ENST00000372185	ENSG00000122378	PRXL2A	0.710215	0.048381	Peroxiredoxin-like FAM213A||Peroxiredoxin-like FAM213/AAED1
hsa-miR-612	ENST00000372383	ENSG00000157514	TSC22D3	0.799395	0.0172674	TSC-22 / Dip / Bun||-
hsa-miR-612	ENST00000374079	ENSG00000106948	AKNA	0.968389	7.71086e-05	-||Transcription factor, AT-hook-containing
hsa-miR-612	ENST00000375782	ENSG00000162460	TMEM82	0.751234	0.0316634	Transmembrane protein 82
hsa-miR-612	ENST00000376199	ENSG00000049768	FOXP3	0.894019	0.0027444	FOXP, coiled-coil domain||Fork head domain||Winged helix DNA-binding domain superfamily||Zinc finger C2H2-type||Winged helix-like DNA-binding domain superfamily||Fork head domain conserved site 2
hsa-miR-612	ENST00000376207	ENSG00000049768	FOXP3	0.844137	0.00839398	FOXP, coiled-coil domain||Fork head domain||Winged helix DNA-binding domain superfamily||Zinc finger C2H2-type||Winged helix-like DNA-binding domain superfamily||Fork head domain conserved site 2
hsa-miR-612	ENST00000376509	ENSG00000102096	PIM2	0.71168	0.0477093	Serine/threonine-protein kinase, active site||Serine/threonine-protein kinase pim-1/2/3||Protein kinase domain||Protein kinase-like domain superfamily||Protein kinase, ATP binding site
hsa-miR-612	ENST00000394893	ENSG00000127948	POR	0.822998	0.0120882	Oxidoreductase FAD/NAD(P)-binding||Flavodoxin/nitric oxide synthase||NADPH-cytochrome p450 reductase, FAD-binding, alpha-helical domain superfamily||Flavodoxin-like||Flavoprotein-like superfamily||Flavoprotein pyridine nucleotide cytochrome reductase||-||Ferredoxin reductase-type FAD-binding domain||Riboflavin synthase-like beta-barrel||NADPH-cytochrome P450 reductase||FAD-binding, type 1||Ferred…
hsa-miR-612	ENST00000398585	ENSG00000184012	TMPRSS2	0.818448	0.0129973	-||SRCR domain||Low-density lipoprotein (LDL) receptor class A repeat||Peptidase S1A, chymotrypsin family||Low-density lipoprotein (LDL) receptor class A, conserved site||LDL receptor-like superfamily||Serine proteases, trypsin domain||SRCR-like domain||S
hsa-miR-612	ENST00000400249	ENSG00000100150	DEPDC5	0.845792	0.00814015	Winged helix DNA-binding domain superfamily||Winged helix-like DNA-binding domain superfamily||-||Vacuolar membrane-associated protein Iml1||DEP domain
hsa-miR-612	ENST00000414478	ENSG00000143850	PLEKHA6	0.718614	0.044606	WW domain||Pleckstrin homology domain||WW domain superfamily||PH-like domain superfamily
hsa-miR-612	ENST00000416731	ENSG00000187017	ESPN	0.942483	0.000455415	Ankyrin repeat-containing domain||Ankyrin repeat-containing domain superfamily||WH2 domain||Ankyrin repeat||-||Espin
hsa-miR-612	ENST00000426824	ENSG00000007516	BAIAP3	0.88462	0.00351535	Munc13 homology 1||Mammalian uncoordinated homology 13, domain 2||C2 domain superfamily||Mammalian uncoordinated homology 13, subgroup, domain 2||C2 domain
hsa-miR-612	ENST00000437089	ENSG00000234127	TRIM26	0.845792	0.00814015	Zinc finger, B-box, chordata||SPRY domain||B30.2/SPRY domain||Zinc finger, RING/FYVE/PHD-type||Zinc finger, RING-type||SPRY-associated||Butyrophylin-like, SPRY domain||B-box-type zinc finger||Concanavalin A-like lectin/glucanase domain superfamily
hsa-miR-612	ENST00000437259	ENSG00000165802	NSMF	0.844606	0.00832154	IQ motif, EF-hand binding site||NMDA receptor synaptonuclear signalling and neuronal migration factor
hsa-miR-612	ENST00000438661	ENSG00000116396	KCNC4	-0.721912	0.0431739	Potassium channel, voltage dependent, Kv3.4||-||Potassium channel, voltage dependent, Kv3, inactivation domain||Potassium channel, voltage dependent, Kv||Voltage-dependent channel domain superfamily||Ion transport domain||Potassium channel, voltage dependent, Kv3||BTB/POZ domain||Voltage-gated potassium channel||SKP1/BTB/POZ domain superfamily||Potassium channel tetramerisation-type BTB domain
hsa-miR-612	ENST00000446782	ENSG00000113838	TBCCD1	0.758632	0.0290977	CARP motif||Cyclase-associated protein CAP/septum formation inhibitor MinC, C-terminal||Adenylate cyclase-associated CAP, C-terminal superfamily||-||C-CAP/cofactor C-like domain||Tubulin binding cofactor C-like domain
hsa-miR-612	ENST00000448872	ENSG00000120158	RCL1	0.81182	0.0143968	RNA 3'-terminal phosphate cyclase/enolpyruvate transferase, alpha/beta||RNA 3'-terminal phosphate cyclase-like, conserved site||RNA 3'-terminal phosphate cyclase||RNA 3'-terminal phosphate cyclase, insert domain superfamily||RNA 3'-terminal phosphate cyclase domain superfamily||RNA 3'-terminal phosphate cyclase, insert domain||RNA 3'-terminal phosphate cyclase type 2||RNA 3'-terminal phosphate cy…
hsa-miR-612	ENST00000449969	ENSG00000149527	PLCH2	0.718906	0.044478	Phosphoinositide-specific phospholipase C, EF-hand-like domain||EF-hand domain||Phosphatidylinositol-specific phospholipase C, X domain||C2 domain||PLC-like phosphodiesterase, TIM beta/alpha-barrel domain superfamily||EF-hand domain pair||Phosphoinositide phospholipase C family||PH-like domain superfamily||C2 domain superfamily||Phospholipase C, phosphatidylinositol-specific, Y domain||1-phosphat…
hsa-miR-612	ENST00000452990	ENSG00000105519	CAPS	0.877651	0.0041688	EF-hand domain pair||EF-Hand 1, calcium-binding site||EF-hand domain
hsa-miR-612	ENST00000455775	ENSG00000049768	FOXP3	0.866161	0.00540805	FOXP, coiled-coil domain||Fork head domain||Winged helix DNA-binding domain superfamily||Zinc finger C2H2-type||Winged helix-like DNA-binding domain superfamily||Fork head domain conserved site 2
hsa-miR-612	ENST00000458046	ENSG00000054654	SYNE2	0.709159	0.048869	Calponin homology domain||Actinin-type actin-binding domain, conserved site||CH domain superfamily||KASH domain||Nesprin-2||Spectrin/alpha-actinin||Spectrin repeat||-
hsa-miR-612	ENST00000476756	ENSG00000186480	INSIG1	0.936459	0.00061118	Insulin-induced gene 1 protein||Insulin-induced protein family
hsa-miR-612	ENST00000479613	ENSG00000171130	ATP6V0E2	0.716483	0.045546	-||ATPase, V0 complex, subunit e1/e2||ATPase, V0 complex, subunit e1/e2, metazoa
hsa-miR-612	ENST00000485914	ENSG00000101049	SGK2	0.872948	0.00465113	AGC-kinase, C-terminal||Protein kinase-like domain superfamily||Protein kinase, ATP binding site||Protein kinase, C-terminal||Protein kinase domain||-||Serine/threonine-protein kinase, active site
hsa-miR-612	ENST00000496710	ENSG00000114790	ARHGEF26	0.708526	0.0491627	Dbl homology (DH) domain superfamily||PH-like domain superfamily||ARHGEF16/ARHGEF26, SH3 domain||SH3-like domain superfamily||Pleckstrin homology domain||Dbl homology (DH) domain||-||SH3 domain
hsa-miR-612	ENST00000519907	ENSG00000158856	DMTN	0.777026	0.0232861	Villin headpiece domain superfamily||Putative adherens-junction anchoring domain||Villin headpiece
hsa-miR-612	ENST00000523782	ENSG00000158856	DMTN	0.845792	0.00814015	Villin headpiece domain superfamily||Putative adherens-junction anchoring domain||Villin headpiece
hsa-miR-612	ENST00000526683	ENSG00000179950	PUF60	0.881052	0.00384098	RNA-binding domain superfamily||Poly-U binding splicing factor, half-pint||Nucleotide-binding alpha-beta plait domain superfamily||PUF60, RNA recognition motif 3||PUF60, RNA recognition motif 2||PUF60, RNA recognition motif 1||RNA recognition motif domain||RNA recognition motif domain, eukaryote
hsa-miR-612	ENST00000538440	ENSG00000050820	BCAR1	-0.779324	0.0226159	SH3 domain||CAS family||CAS family, C-terminal||-||BCAR1, SH3 domain||SH3-like domain superfamily||Breast cancer anti-estrogen resistance protein 1||Serine rich protein interaction domain||CAS, serine rich four helix bundle domain superfamily
hsa-miR-612	ENST00000540052	ENSG00000085185	BCORL1	0.845792	0.00814015	Ankyrin repeat||Ankyrin repeat-containing domain superfamily||BCL-6 corepressor, PCGF1 binding domain||PCGF Ub-like fold discriminator superfamily||Ankyrin repeat-containing domain||BCL-6 corepressor, non-ankyrin-repeat domain||-
hsa-miR-612	ENST00000561491	ENSG00000125148	MT2A	0.829207	0.0109143	Metallothionein, vertebrate||Metallothionein domain superfamily||Metallothionein, vertebrate, metal binding site||Metallothionein||Metallothionein domain superfamily, vertebrate
hsa-miR-612	ENST00000565691	ENSG00000103154	NECAB2	0.78523	0.0209483	Dimeric alpha-beta barrel||EF-Hand 1, calcium-binding site||EF-hand domain pair||-||EF-hand domain||Antibiotic biosynthesis monooxygenase domain
hsa-miR-612	ENST00000568675	ENSG00000125144	MT1G	0.843497	0.00849356	Metallothionein, vertebrate||Metallothionein domain superfamily||Metallothionein, vertebrate, metal binding site||Metallothionein||Metallothionein domain superfamily, vertebrate
hsa-miR-612	ENST00000579004	ENSG00000169738	DCXR	0.845792	0.00814015	NAD(P)-binding domain superfamily||Short-chain dehydrogenase/reductase SDR||-||Short-chain dehydrogenase/reductase, conserved site
hsa-miR-612	ENST00000585934	ENSG00000007255	TRAPPC6A	0.72517	0.0417871	TRAPP complex, Trs33 subunit||NO signalling/Golgi transport ligand-binding domain superfamily||-||Transport protein particle (TRAPP) component
hsa-miR-612	ENST00000589767	ENSG00000161653	NAGS	0.861369	0.00598732	Acetylglutamate kinase-like superfamily||Acyl-CoA N-acyltransferase||N-acetylglutamate synthase, animal||Vertebrate-like NAGS Gcn5-related N-acetyltransferase (GNAT) domain
hsa-miR-612	ENST00000590201	ENSG00000108639	SYNGR2	0.845814	0.00813683	Marvel domain||Synaptogyrin||-
hsa-miR-612	ENST00000593831	ENSG00000197408	CYP2B6	0.785549	0.0208606	Cytochrome P450, E-class, group I, CYP2B-like||Cytochrome P450, E-class, group I||-||Cytochrome P450, conserved site||Cytochrome P450, E-class, group IV||Cytochrome P450||Cytochrome P450 superfamily
hsa-miR-612	ENST00000602312	ENSG00000183921	SDR42E2	0.848148	0.00778727	NAD(P)-binding domain superfamily||3-beta hydroxysteroid dehydrogenase/isomerase
hsa-miR-612	ENST00000618219	ENSG00000140478	GOLGA6D	0.912982	0.00154166	Golgin subfamily A
hsa-miR-612	ENST00000622652	ENSG00000138315	OIT3	0.845792	0.00814015	EGF-like domain||Zona pellucida domain||EGF-type aspartate/asparagine hydroxylation site||EGF-like calcium-binding domain||EGF-like calcium-binding, conserved site
hsa-miR-612	ENST00000633239	ENSG00000187017	ESPN	0.75369	0.0307968	Ankyrin repeat-containing domain||Ankyrin repeat-containing domain superfamily||WH2 domain||Ankyrin repeat||-||Espin
hsa-miR-615-3p	ENST00000259371	ENSG00000136848	DAB2IP	0.722253	0.0430272	C2 domain||PH-like domain superfamily||Ras GTPase-activating domain||Pleckstrin homology domain||Ras GTPase-activating protein, conserved site||Rho GTPase activation protein||Disabled homologue 2-interacting protein||Ras GTPase-activating proteins||C2 domain superfamily||Domain of unknown function DUF3498||-
hsa-miR-615-3p	ENST00000308219	ENSG00000174672	BRSK2	0.807312	0.0154004	Serine/threonine-protein kinase, active site||-||Protein kinase domain||Protein kinase, ATP binding site||Protein kinase-like domain superfamily
hsa-miR-615-3p	ENST00000325464	ENSG00000175221	MED16	-0.749408	0.0323174	Mediator complex, subunit Med16||Soluble quinoprotein glucose/sorbosone dehydrogenase||WD40/YVTN repeat-like-containing domain superfamily||-||WD40-repeat-containing domain||WD40-repeat-containing domain superfamily||WD40 repeat
hsa-miR-615-3p	ENST00000336138	ENSG00000130193	THEM6	-0.722087	0.0430984	-||HotDog domain superfamily
hsa-miR-615-3p	ENST00000370220	ENSG00000107816	LZTS2	0.801921	0.0166571	Leucine zipper putative tumour suppressor 2
hsa-miR-615-3p	ENST00000372407	ENSG00000142949	PTPRF	0.887464	0.00326902	Immunoglobulin subtype 2||Immunoglobulin subtype||PTP type protein phosphatase||Fibronectin type III||Immunoglobulin-like fold||Immunoglobulin-like domain superfamily||Immunoglobulin I-set||Immunoglobulin-like domain||Tyrosine specific protein phosphatases domain||Protein-tyrosine phosphatase-like||Protein-tyrosine phosphatase, active site||Fibronectin type III superfamily||Protein-tyrosine phosp…
hsa-miR-618	ENST00000515452	ENSG00000143257	NR1I3	0.910358	0.00168193	Zinc finger, NHR/GATA-type||-||Thyroid hormone receptor||Nuclear hormone receptor||Nuclear hormone receptor-like domain superfamily||Nuclear hormone receptor, ligand-binding domain||Zinc finger, nuclear hormone receptor-type
hsa-miR-618	ENST00000648112	ENSG00000285585	AC069444.2	0.829914	0.0107854	CFAP91 domain||Cilia- and flagella-associated protein 91
hsa-miR-619-5p	ENST00000011684	ENSG00000008323	PLEKHG6	0.833954	0.0100673	-||Dbl homology (DH) domain||Pleckstrin homology domain||PH-like domain superfamily||Dbl homology (DH) domain superfamily
hsa-miR-619-5p	ENST00000246549	ENSG00000126262	FFAR2	0.912116	0.00158706	G protein-coupled receptor, rhodopsin-like||GPCR, rhodopsin-like, 7TM||G protein-coupled receptor 40-related receptor
hsa-miR-619-5p	ENST00000249116	ENSG00000128383	APOBEC3A	0.985135	8.1203e-06	APOBEC-like, N-terminal||Cytidine deaminase-like||Cytidine and deoxycytidylate deaminase domain||APOBEC/CMP deaminase, zinc-binding
hsa-miR-619-5p	ENST00000254941	ENSG00000132603	NIP7	0.724804	0.0419414	Ribosome biogenesis factor NIP7-like||PUA-like superfamily||Ribosome biogenesis factor, NIP7||PUA domain||-||PUA domain superfamily
hsa-miR-619-5p	ENST00000256797	ENSG00000134398	ERN2	0.952776	0.000254051	KEN domain||Pyrrolo-quinoline quinone beta-propeller repeat||Protein kinase domain||WD40/YVTN repeat-like-containing domain superfamily||-||Quinoprotein alcohol dehydrogenase-like superfamily||PUB domain||Protein kinase-like domain superfamily||Serine/threonine-protein kinase/endoribonuclease IRE2||KEN domain superfamily||Serine/threonine-protein kinase, active site
hsa-miR-619-5p	ENST00000257570	ENSG00000135114	OASL	0.960254	0.000152331	2'-5'-oligoadenylate synthase||2'-5'-oligoadenylate synthetase, domain 2 superfamily||Ubiquitin-like domain superfamily||Ubiquitin domain||2-5-oligoadenylate synthetase, N-terminal||2-5-oligoadenylate synthetase, conserved site||2'-5'-oligoadenylate synthetase 1, domain 2/C-terminal
hsa-miR-619-5p	ENST00000262345	ENSG00000081985	IL12RB2	0.893695	0.00276896	Fibronectin type III superfamily||Fibronectin type III||Immunoglobulin-like fold||Long hematopoietin receptor, Gp130 family 2, conserved site||Immunoglobulin C2-set-like, ligand-binding
hsa-miR-619-5p	ENST00000280154	ENSG00000150593	PDCD4	0.934479	0.000669105	Initiation factor eIF-4 gamma, MA3||MIF4G-like domain superfamily||Armadillo-type fold
hsa-miR-619-5p	ENST00000299952	ENSG00000140832	MARVELD3	0.806786	0.0155203	Marvel domain||-
hsa-miR-619-5p	ENST00000302555	ENSG00000169347	GP2	0.972731	4.96623e-05	Zona pellucida domain, conserved site||Zona pellucida domain||-
hsa-miR-619-5p	ENST00000304748	ENSG00000171051	FPR1	0.833781	0.0100974	Formyl peptide receptor 1||Formyl peptide receptor-related||GPCR, rhodopsin-like, 7TM||G protein-coupled receptor, rhodopsin-like
hsa-miR-619-5p	ENST00000312033	ENSG00000106948	AKNA	0.958762	0.000169944	-||Transcription factor, AT-hook-containing
hsa-miR-619-5p	ENST00000314349	ENSG00000105197	TIMM50	0.761551	0.0281218	FCP1 homology domain||HAD-like superfamily||HAD superfamily||Mitochondrial import inner membrane translocase subunit Tim50||-
hsa-miR-619-5p	ENST00000316637	ENSG00000023892	DEF6	0.869899	0.00498214	-||Pleckstrin homology domain||EF-hand domain pair||PH-like domain superfamily
hsa-miR-619-5p	ENST00000328737	ENSG00000065413	ANKRD44	0.868076	0.00518708	-||Ankyrin repeat-containing domain||Ankyrin repeat-containing domain superfamily||Ankyrin repeat
hsa-miR-619-5p	ENST00000329886	ENSG00000185347	TEDC1	0.789867	0.0196943	Domain of unknown function DUF4510||-||Domain of unknown function DUF4509
hsa-miR-619-5p	ENST00000330953	ENSG00000183813	CCR4	0.882456	0.0037106	G protein-coupled receptor, rhodopsin-like||GPCR, rhodopsin-like, 7TM||Chemokine receptor family||CC chemokine receptor 4
hsa-miR-619-5p	ENST00000347310	ENSG00000162594	IL23R	0.756052	0.0299775	-||Immunoglobulin-like fold||Fibronectin type III||Fibronectin type III superfamily
hsa-miR-619-5p	ENST00000356798	ENSG00000005844	ITGAL	0.938443	0.000556561	Integrin alpha chain, C-terminal cytoplasmic region, conserved site||Integrin alpha-2||von Willebrand factor A-like domain superfamily||FG-GAP repeat||Integrin alpha chain||Integrin alpha beta-propellor||Integrin domain superfamily||-||von Willebrand factor, type A||Integrin alpha, N-terminal
hsa-miR-619-5p	ENST00000358164	ENSG00000005844	ITGAL	0.939612	0.000525919	Integrin alpha chain, C-terminal cytoplasmic region, conserved site||Integrin alpha-2||von Willebrand factor A-like domain superfamily||FG-GAP repeat||Integrin alpha chain||Integrin alpha beta-propellor||Integrin domain superfamily||-||von Willebrand factor, type A||Integrin alpha, N-terminal
hsa-miR-619-5p	ENST00000368059	ENSG00000162739	SLAMF6	0.783339	0.0214735	Immunoglobulin-like domain||Immunoglobulin-like domain superfamily||Immunoglobulin V-set domain||Immunoglobulin-like fold||Immunoglobulin subtype
hsa-miR-619-5p	ENST00000368135	ENSG00000163564	PYHIN1	0.854783	0.00684616	DAPIN domain||HIN-200/IF120x
hsa-miR-619-5p	ENST00000371173	ENSG00000124256	ZBP1	0.997633	3.3098e-08	Double-stranded RNA-specific adenosine deaminase (DRADA)||Winged helix DNA-binding domain superfamily||RHIM domain||-||Winged helix-like DNA-binding domain superfamily
hsa-miR-619-5p	ENST00000372935	ENSG00000188917	TRMT2B	0.778695	0.0227981	(Uracil-5)-methyltransferase family||S-adenosyl-L-methionine-dependent methyltransferase||tRNA (uracil-5-)-methyltransferase, metazoa
hsa-miR-619-5p	ENST00000374268	ENSG00000197245	FAM110D	0.737273	0.0368733	Centrosome-associated, FAM110, N-terminal domain||Centrosome-associated, FAM110, C-terminal domain||FAM110
hsa-miR-619-5p	ENST00000374597	ENSG00000130052	STARD8	0.788091	0.0201691	Sterile alpha motif/pointed domain superfamily||START-like domain superfamily||-||Rho GTPase activation protein||Rho GTPase-activating protein domain||START domain
hsa-miR-619-5p	ENST00000376630	ENSG00000204592	HLA-E	0.80027	0.0170545	MHC class I, alpha chain, C-terminal||MHC classes I/II-like antigen recognition protein||Immunoglobulin-like domain||Immunoglobulin/major histocompatibility complex, conserved site||MHC class I-like antigen recognition-like superfamily||Immunoglobulin-like domain superfamily||Immunoglobulin C1-set||MHC class I alpha chain, alpha1 alpha2 domains||Immunoglobulin-like fold||MHC class I-like antigen …
hsa-miR-619-5p	ENST00000379904	ENSG00000164308	ERAP2	0.929558	0.000828334	Cystinyl aminopeptidase||-||ERAP1-like C-terminal domain||Peptidase M1, alanine aminopeptidase/leukotriene A4 hydrolase||Aminopeptidase N-type||Peptidase M1, membrane alanine aminopeptidase, N-terminal||ERAP2 aminopeptidase
hsa-miR-619-5p	ENST00000380173	ENSG00000179593	ALOX15B	0.918591	0.00126781	PLAT/LH2 domain superfamily||Lipoxygenase, conserved site||Lipoxygenase, iron binding site||PLAT/LH2 domain||Lipoxygenase, mammalian||Lipoxygenase, C-terminal||Lipoxigenase, C-terminal domain superfamily||Lipoxygenase
hsa-miR-619-5p	ENST00000381500	ENSG00000198223	CSF2RA	0.955497	0.000213063	Type I cytokine receptor, cytokine-binding domain||Fibronectin type III superfamily||Short hematopoietin receptor, family 2, conserved site||-||Fibronectin type III||Immunoglobulin-like fold
hsa-miR-619-5p	ENST00000381781	ENSG00000205784	ARRDC5	0.910353	0.00168222	Arrestin-like, N-terminal||Arrestin C-terminal-like domain||Arrestin, C-terminal||Immunoglobulin E-set
hsa-miR-619-5p	ENST00000393104	ENSG00000150593	PDCD4	0.806806	0.0155159	Initiation factor eIF-4 gamma, MA3||MIF4G-like domain superfamily||Armadillo-type fold
hsa-miR-619-5p	ENST00000395822	ENSG00000124256	ZBP1	0.86677	0.00533715	Double-stranded RNA-specific adenosine deaminase (DRADA)||Winged helix DNA-binding domain superfamily||RHIM domain||-||Winged helix-like DNA-binding domain superfamily
hsa-miR-619-5p	ENST00000400926	ENSG00000112486	CCR6	0.924958	0.000997898	GPCR, rhodopsin-like, 7TM||G protein-coupled receptor, rhodopsin-like||Chemokine receptor family||CC chemokine receptor 6||CXC chemokine receptor 4/atypical chemokine receptor 2
hsa-miR-619-5p	ENST00000408959	ENSG00000221883	ARIH2OS	0.765576	0.0268096	-
hsa-miR-619-5p	ENST00000411977	ENSG00000130844	ZNF331	0.948813	0.000322556	Krueppel-associated box||KRAB domain superfamily||Zinc finger C2H2-type||Zinc finger C2H2 superfamily
hsa-miR-619-5p	ENST00000417535	ENSG00000198223	CSF2RA	0.951402	0.000276578	Type I cytokine receptor, cytokine-binding domain||Fibronectin type III superfamily||Short hematopoietin receptor, family 2, conserved site||-||Fibronectin type III||Immunoglobulin-like fold
hsa-miR-619-5p	ENST00000423180	ENSG00000100344	PNPLA3	0.831943	0.0104207	Patatin-like phospholipase domain-containing protein 3||Patatin-like phospholipase domain||-||Acyl transferase/acyl hydrolase/lysophospholipase||Patatin-like phospholipase domain-containing protein
hsa-miR-619-5p	ENST00000426923	ENSG00000145287	PLAC8	0.81548	0.0136127	PLAC8 motif-containing protein
hsa-miR-619-5p	ENST00000432318	ENSG00000198223	CSF2RA	0.979753	2.0436e-05	Type I cytokine receptor, cytokine-binding domain||Fibronectin type III superfamily||Short hematopoietin receptor, family 2, conserved site||-||Fibronectin type III||Immunoglobulin-like fold
hsa-miR-619-5p	ENST00000440449	ENSG00000148488	ST8SIA6	0.934291	0.000674772	Sialyltransferase||Glycosyl transferase family 29||-||GT29-like superfamiliy
hsa-miR-619-5p	ENST00000442561	ENSG00000122188	LAX1	0.879834	0.00395635	Lymphocyte transmembrane adapter 1
hsa-miR-619-5p	ENST00000475179	ENSG00000203326	ZNF525	0.955497	0.000213063	Zinc finger C2H2 superfamily||Zinc finger C2H2-type||KRAB domain superfamily||Krueppel-associated box
hsa-miR-619-5p	ENST00000500320	ENSG00000009765	IYD	0.947252	0.000352541	Nitroreductase-like||-||Nitroreductase
hsa-miR-619-5p	ENST00000507719	ENSG00000109684	CLNK	0.99479	3.52074e-07	-||SH2 domain||SH2 domain superfamily
hsa-miR-619-5p	ENST00000525900	ENSG00000079459	FDFT1	0.955497	0.000213063	Trans-Isoprenyl Diphosphate Synthases, head-to-head||-||Squalene/phytoene synthase||Squalene/phytoene synthase, conserved site||Isoprenoid synthase domain superfamily||Squalene synthase-like
hsa-miR-619-5p	ENST00000551241	ENSG00000089127	OAS1	0.962799	0.00012514	2'-5'-oligoadenylate synthetase 1, domain 2/C-terminal||-||Polymerase, nucleotidyl transferase domain||2-5-oligoadenylate synthetase, N-terminal||2-5-oligoadenylate synthetase, conserved site||2'-5'-oligoadenylate synthase||2'-5'-oligoadenylate synthetase, domain 2 superfamily
hsa-miR-619-5p	ENST00000574081	ENSG00000161929	SCIMP	0.85123	0.00734051	SLP adapter and CSK-interacting membrane protein
hsa-miR-619-5p	ENST00000580449	ENSG00000266094	RASSF5	0.875871	0.00434734	Ubiquitin-like domain superfamily||C-terminal RASSF family||Ras association domain-containing protein 5||Protein kinase C-like, phorbol ester/diacylglycerol-binding domain||SARAH domain||Ras-associating (RA) domain
hsa-miR-619-5p	ENST00000590335	ENSG00000125740	FOSB	0.74283	0.0347415	AP-1 transcription factor||Protein FosB||Basic-leucine zipper domain
hsa-miR-619-5p	ENST00000593424	ENSG00000187994	RINL	0.937144	0.000591955	SH2 domain superfamily||VPS9 domain||VPS9 domain superfamily
hsa-miR-619-5p	ENST00000595645	ENSG00000167664	TMIGD2	0.9408	0.000495932	Immunoglobulin subtype||Immunoglobulin-like fold||-||Immunoglobulin V-set domain||Immunoglobulin-like domain superfamily||Immunoglobulin-like domain
hsa-miR-619-5p	ENST00000599049	ENSG00000104946	TBC1D17	0.799001	0.0173638	-||Domain of unknown function DUF3548||Rab-GTPase-TBC domain||Rab-GTPase-TBC domain superfamily
hsa-miR-619-5p	ENST00000612225	ENSG00000079689	SCGN	0.958895	0.000168319	EF-Hand 1, calcium-binding site||EF-hand domain pair||Secretagogin, EF-hand domain||-||EF-hand domain
hsa-miR-619-5p	ENST00000613986	ENSG00000196684	HSH2D	0.985253	7.92957e-06	Hematopoietic SH2 domain-containing protein||-||SH2 domain superfamily||SH2 domain
hsa-miR-619-5p	ENST00000633867	ENSG00000266714	MYO15B	0.781018	0.0221296	MyTH4 domain superfamily||Myosin head, motor domain||MYO15B, SH3 domain||P-loop containing nucleoside triphosphate hydrolase||FERM central domain||FERM superfamily, second domain||PH-like domain superfamily||Band 4.1 domain||SH3 domain||-||IQ motif, EF-hand binding site||FERM domain||MyTH4 domain||SH3-like domain superfamily||Kinesin motor domain superfamily
hsa-miR-619-5p	ENST00000648487	ENSG00000081985	IL12RB2	0.947977	0.000338403	Fibronectin type III superfamily||Fibronectin type III||Immunoglobulin-like fold||Long hematopoietin receptor, Gp130 family 2, conserved site||Immunoglobulin C2-set-like, ligand-binding
hsa-miR-622	ENST00000256078	ENSG00000133703	KRAS	0.797418	0.0177547	P-loop containing nucleoside triphosphate hydrolase||Small GTP-binding protein domain||Small GTPase superfamily, Ras-type||Small GTPase superfamily
hsa-miR-622	ENST00000350061	ENSG00000157388	CACNA1D	0.808719	0.0150825	-||Voltage-dependent calcium channel, alpha-1 subunit, IQ domain||Voltage-dependent L-type calcium channel, IQ-associated domain||Voltage-dependent calcium channel, alpha-1 subunit||Voltage-dependent channel domain superfamily||Ion transport domain||Volta
hsa-miR-622	ENST00000374695	ENSG00000142798	HSPG2	-0.903139	0.00211006	SEA domain||-||EGF-like calcium-binding domain||Laminin G domain||LDL receptor-like superfamily||Laminin EGF domain||Laminin IV||Low-density lipoprotein (LDL) receptor class A repeat||Immunoglobulin-like domain||Immunoglobulin-like domain superfamily||EGF-like domain||Immunoglobulin I-set||Immunoglobulin V-set domain||Immunoglobulin-like fold||Immunoglobulin subtype 2||Immunoglobulin subtype||EGF…
hsa-miR-622	ENST00000425615	ENSG00000009765	IYD	0.772583	0.024617	Nitroreductase-like||-||Nitroreductase
hsa-miR-622	ENST00000444469	ENSG00000233493	TMEM238	0.867379	0.00526685	TMEM238 protein
hsa-miR-622	ENST00000540634	ENSG00000105676	ARMC6	0.845369	0.00820452	-||Armadillo-like helical||Armadillo||Armadillo-type fold
hsa-miR-622	ENST00000598068	ENSG00000099330	OCEL1	0.852323	0.00718604	-||ELL/occludin family||Occludin homology domain||Occludin/ELL domain-containing protein 1
hsa-miR-629-5p	ENST00000304298	ENSG00000170276	HSPB2	0.794834	0.0184043	Alpha crystallin/Heat shock protein||HSP20-like chaperone||Small heat shock protein HSP20||Alpha crystallin/Hsp20 domain
hsa-miR-6503-5p	ENST00000272286	ENSG00000143921	ABCG8	0.835471	0.00980567	P-loop containing nucleoside triphosphate hydrolase||ABC transporter, conserved site||ABC-2 type transporter||ABC transporter-like
hsa-miR-654-5p	ENST00000017003	ENSG00000015532	XYLT2	0.859329	0.00624555	Xylosyltransferase||Glycosyl transferase, family 14||-
hsa-miR-654-5p	ENST00000216127	ENSG00000100302	RASD2	0.830584	0.0106642	Small GTPase superfamily||Small GTPase superfamily, Ras-type||Small GTP-binding protein domain||P-loop containing nucleoside triphosphate hydrolase
hsa-miR-654-5p	ENST00000221954	ENSG00000105352	CEACAM4	-0.709769	0.0485865	Immunoglobulin-like domain superfamily||Immunoglobulin-like domain||Immunoglobulin-like fold||Immunoglobulin V-set domain
hsa-miR-654-5p	ENST00000248879	ENSG00000128185	DGCR6L	-0.849444	0.00759731	Gonadal family||-
hsa-miR-654-5p	ENST00000260598	ENSG00000138030	KHK	-0.814612	0.0137963	Ketohexokinase||Ribokinase-like||Carbohydrate kinase PfkB
hsa-miR-654-5p	ENST00000264601	ENSG00000124839	RAB17	-0.81266	0.0142143	Small GTPase superfamily||P-loop containing nucleoside triphosphate hydrolase||-||Small GTP-binding protein domain
hsa-miR-654-5p	ENST00000266041	ENSG00000055955	ITIH4	-0.875677	0.00436712	von Willebrand factor A-like domain superfamily||von Willebrand factor, type A||Inter-alpha-trypsin inhibitor heavy chain, C-terminal||VIT domain
hsa-miR-654-5p	ENST00000271638	ENSG00000163191	S100A11	0.895632	0.00262426	EF-hand domain||S100/Calbindin-D9k, conserved site||EF-hand domain pair||EF-Hand 1, calcium-binding site||S100/CaBP-9k-type, calcium binding, subdomain||Protein S100-A11
hsa-miR-654-5p	ENST00000292169	ENSG00000160678	S100A1	-0.708021	0.0493977	S100/Calbindin-D9k, conserved site||EF-hand domain||Protein S100-A1||S100/CaBP-9k-type, calcium binding, subdomain||EF-Hand 1, calcium-binding site||EF-hand domain pair
hsa-miR-654-5p	ENST00000301019	ENSG00000167513	CDT1	0.820982	0.0124859	CDT1 Geminin-binding domain-like||DNA replication factor Cdt1, C-terminal||Winged helix DNA-binding domain superfamily
hsa-miR-654-5p	ENST00000306349	ENSG00000168487	BMP1	0.95747	0.000186234	Metallopeptidase, catalytic domain superfamily||Spermadhesin, CUB domain superfamily||EGF-like, conserved site||Peptidase M12A||Growth factor receptor cysteine-rich domain superfamily||CUB domain||-||EGF-like calcium-binding, conserved site||Bone morphogenetic protein 1/tolloid-like protein||EGF-like calcium-binding domain||Tolloid/BMP1 peptidase domain||EGF-like domain||Peptidase, metallopeptida…
hsa-miR-654-5p	ENST00000308020	ENSG00000174915	PTDSS2	0.91017	0.00169228	Phosphatidyl serine synthase||-
hsa-miR-654-5p	ENST00000308219	ENSG00000174672	BRSK2	0.766229	0.0266005	Serine/threonine-protein kinase, active site||-||Protein kinase domain||Protein kinase, ATP binding site||Protein kinase-like domain superfamily
hsa-miR-654-5p	ENST00000310463	ENSG00000152076	CCDC74B	0.970429	6.32204e-05	-||Coiled coil protein 74, C-terminal||Coiled-coil domain-containing protein 74
hsa-miR-654-5p	ENST00000318247	ENSG00000143365	RORC	-0.722905	0.0427481	Nuclear receptor ROR||Nuclear hormone receptor||Nuclear hormone receptor-like domain superfamily||Zinc finger, nuclear hormone receptor-type||Nuclear hormone receptor, ligand-binding domain||Zinc finger, NHR/GATA-type||-
hsa-miR-654-5p	ENST00000319017	ENSG00000178537	SLC25A20	-0.866209	0.0054024	-||Mitochondrial substrate/solute carrier||Mitochondrial carrier domain superfamily
hsa-miR-654-5p	ENST00000320580	ENSG00000175115	PACS1	0.928231	0.000875154	Phosphofurin acidic cluster sorting protein 1||-
hsa-miR-654-5p	ENST00000322563	ENSG00000085741	WNT11	-0.836115	0.00969588	Wnt protein, conserved site||Wnt-11 protein||-||Wnt
hsa-miR-654-5p	ENST00000328969	ENSG00000197114	ZGPAT	-0.782437	0.0217271	-||Zinc finger, CCCH-type||Zinc finger, CCCH-type superfamily||G-patch domain
hsa-miR-654-5p	ENST00000333137	ENSG00000183963	SMTN	0.768458	0.0258937	CH domain superfamily||-||Calponin homology domain||Smoothelin
hsa-miR-654-5p	ENST00000333493	ENSG00000182885	ADGRG3	-0.720916	0.0436032	-||GPS motif||GPCR, family 2, orphan receptor, GPR1/GPR3/GPR5||GPCR, family 2, secretin-like||GPCR, family 2-like
hsa-miR-654-5p	ENST00000337554	ENSG00000100300	TSPO	0.769382	0.0256042	TspO/MBR-related protein||TspO/MBR-related superfamily||Translocator protein
hsa-miR-654-5p	ENST00000341116	ENSG00000128309	MPST	-0.818221	0.0130437	Rhodanese-like domain superfamily||Thiosulphate sulfurtransferase, conserved site||Rhodanese-like domain
hsa-miR-654-5p	ENST00000343769	ENSG00000184635	ZNF93	0.796075	0.0180905	C2H2-type Zinc finger protein, YY-1-like||PR-domain zinc finger protein PRDM5-like||Krueppel-associated box||KRAB domain superfamily||-||Zinc finger C2H2-type||Zinc finger C2H2 superfamily
hsa-miR-654-5p	ENST00000346342	ENSG00000057593	F7	-0.847231	0.00792342	Coagulation factor VII||Gamma-carboxyglutamic acid-rich (GLA) domain superfamily||EGF-like, conserved site||Gamma-carboxyglutamic acid-rich (GLA) domain||EGF-type aspartate/asparagine hydroxylation site||EGF-like domain||EGF-like calcium-binding, conserved site||Peptidase S1, PA clan||Serine proteases, trypsin family, serine active site||Coagulation factor-like, Gla domain superfamily||Serine pro…
hsa-miR-654-5p	ENST00000354227	ENSG00000104936	DMPK	0.868738	0.00511196	Protein kinase domain||AGC-kinase, C-terminal||Protein kinase, ATP binding site||Protein kinase-like domain superfamily||Serine/threonine-protein kinase, active site||Myotonic dystrophy protein kinase, coiled coil||-
hsa-miR-654-5p	ENST00000360564	ENSG00000198598	MMP17	0.71197	0.047577	Hemopexin-like domain superfamily||Matrix metalloproteinase-17||Peptidase M10A, catalytic domain||Metallopeptidase, catalytic domain superfamily||Peptidase M10, metallopeptidase||Hemopexin-like domain||Peptidase M10A||PGBD-like superfamily||-||Hemopexin-like repeats||Peptidoglycan binding-like||Peptidase, metallopeptidase
hsa-miR-654-5p	ENST00000371000	ENSG00000081985	IL12RB2	-0.872289	0.00472144	Fibronectin type III superfamily||Fibronectin type III||Immunoglobulin-like fold||Long hematopoietin receptor, Gp130 family 2, conserved site||Immunoglobulin C2-set-like, ligand-binding
hsa-miR-654-5p	ENST00000371488	ENSG00000138119	MYOF	0.829767	0.0108121	Ferlin, third C2 domain||Ferlin, fifth C2 domain||C2 domain superfamily||Ferlin B-domain||-||C2 domain||Ferlin, C-terminal domain||Ferlin, first C2 domain||Ferlin A-domain||Ferlin, sixth C2 domain||Ferlin family||Ferlin, fourth C2 domain||Ferlin, second C2 domain||Myoferlin||Peroxin/Ferlin domain||FerIin domain
hsa-miR-654-5p	ENST00000371571	ENSG00000026559	KCNG1	0.825706	0.0115669	Voltage-dependent channel domain superfamily||Ion transport domain||Potassium channel, voltage dependent, Kv||-||Potassium channel, voltage dependent, Kv6||Voltage-gated potassium channel||SKP1/BTB/POZ domain superfamily||Potassium channel tetramerisation-type BTB domain||BTB/POZ domain
hsa-miR-654-5p	ENST00000373290	ENSG00000099282	TSPAN15	0.847462	0.00788899	Tetraspanin, EC2 domain superfamily||Tetraspanin||Tetraspanin/Peripherin
hsa-miR-654-5p	ENST00000374832	ENSG00000162551	ALPL	-0.92642	0.000941768	Alkaline phosphatase||Alkaline-phosphatase-like, core domain superfamily||Alkaline phosphatase, active site||Alkaline phosphatase-like, alpha/beta/alpha
hsa-miR-654-5p	ENST00000375094	ENSG00000204308	RNF5	-0.94967	0.000306818	Zinc finger, RING-type, conserved site||Zinc finger, RING/FYVE/PHD-type||Zinc finger, RING-type
hsa-miR-654-5p	ENST00000376503	ENSG00000088386	SLC15A1	-0.764935	0.027016	PTR2 family proton/oligopeptide symporter, conserved site||Major facilitator superfamily domain||Proton-dependent oligopeptide transporter family||MFS transporter superfamily||Oligopeptide transporter
hsa-miR-654-5p	ENST00000377264	ENSG00000110046	ATG2A	-0.860074	0.00615042	Autophagy-related, C-terminal||Autophagy-related protein 2 CAD motif||Autophagy-related protein 2||Vacuolar protein sorting-associated protein 13, N-terminal domain
hsa-miR-654-5p	ENST00000378602	ENSG00000178821	TMEM52	-0.83581	0.00974781	-||Transmembrane protein 52
hsa-miR-654-5p	ENST00000380317	ENSG00000099385	BCL7C	0.809552	0.0148963	BCL7||-
hsa-miR-654-5p	ENST00000380320	ENSG00000138080	EMILIN1	0.817504	0.0131912	Tumour necrosis factor-like domain superfamily||EMI domain||C1q domain||Collagen triple helix repeat
hsa-miR-654-5p	ENST00000394067	ENSG00000174996	KLC2	0.927157	0.000914277	Tetratricopeptide-like helical domain superfamily||Tetratricopeptide repeat-containing domain||Tetratricopeptide repeat||Kinesin light chain||Kinesin light chain repeat||-
hsa-miR-654-5p	ENST00000395145	ENSG00000165215	CLDN3	-0.83889	0.00923198	Claudin, conserved site||Claudin||PMP-22/EMP/MP20/Claudin superfamily||Claudin-3
hsa-miR-654-5p	ENST00000396265	ENSG00000100300	TSPO	0.708647	0.0491063	TspO/MBR-related protein||TspO/MBR-related superfamily||Translocator protein
hsa-miR-654-5p	ENST00000410047	ENSG00000122550	KLHL7	0.731524	0.0391607	Kelch-type beta propeller||Kelch-like protein 7||-||BTB-kelch protein||BTB/Kelch-associated||BTB/POZ domain||Kelch repeat type 1||SKP1/BTB/POZ domain superfamily
hsa-miR-654-5p	ENST00000414716	ENSG00000099814	CEP170B	0.86838	0.00515247	CEP170, C-terminal||Forkhead-associated (FHA) domain||SMAD/FHA domain superfamily
hsa-miR-654-5p	ENST00000418019	ENSG00000135913	USP37	-0.795844	0.0181487	Papain-like cysteine peptidase superfamily||Ubiquitin carboxyl-terminal hydrolase 37, pleckstrin homology-like domain||Ubiquitin specific protease, conserved site||Peptidase C19, ubiquitin carboxyl-terminal hydrolase||Ubiquitin specific protease domain||Ubiquitin carboxyl-terminal hydrolase 37, pleckstrin homology-like domain superfamily||Ubiquitin interacting motif
hsa-miR-654-5p	ENST00000432245	ENSG00000137868	STRA6	0.769978	0.0254187	-||Receptor for retinol uptake STRA6
hsa-miR-654-5p	ENST00000433140	ENSG00000138080	EMILIN1	0.807214	0.0154228	Tumour necrosis factor-like domain superfamily||EMI domain||C1q domain||Collagen triple helix repeat
hsa-miR-654-5p	ENST00000441637	ENSG00000055955	ITIH4	-0.83431	0.0100055	von Willebrand factor A-like domain superfamily||von Willebrand factor, type A||Inter-alpha-trypsin inhibitor heavy chain, C-terminal||VIT domain
hsa-miR-654-5p	ENST00000455515	ENSG00000266964	FXYD1	-0.952298	0.000261749	Ion-transport regulator, FXYD motif
hsa-miR-654-5p	ENST00000464470	ENSG00000139597	N4BP2L1	-0.707155	0.0498028	NEDD4-binding protein 2-like 1||P-loop containing nucleoside triphosphate hydrolase||-
hsa-miR-654-5p	ENST00000481739	ENSG00000186350	RXRA	-0.851414	0.0073143	Nuclear hormone receptor-like domain superfamily||Nuclear hormone receptor, ligand-binding domain||Zinc finger, nuclear hormone receptor-type||Nuclear hormone receptor||Nuclear/hormone receptor activator site AF-1||Retinoid X receptor/HNF4||Zinc finger, NHR/GATA-type
hsa-miR-654-5p	ENST00000485816	ENSG00000055955	ITIH4	-0.896731	0.00254441	von Willebrand factor A-like domain superfamily||von Willebrand factor, type A||Inter-alpha-trypsin inhibitor heavy chain, C-terminal||VIT domain
hsa-miR-654-5p	ENST00000529097	ENSG00000149571	KIRREL3	0.721009	0.0435629	Immunoglobulin subtype||Immunoglobulin subtype 2||Immunoglobulin-like fold||Immunoglobulin I-set||Immunoglobulin-like domain superfamily||Immunoglobulin-like domain
hsa-miR-654-5p	ENST00000557052	ENSG00000140107	SLC25A47	-0.766613	0.0264778	Mitochondrial substrate/solute carrier||Mitochondrial carrier protein||Mitochondrial carrier domain superfamily
hsa-miR-654-5p	ENST00000563587	ENSG00000065054	SLC9A3R2	-0.876851	0.00424848	PDZ domain||PDZ superfamily||EBP50, C-terminal||Na(+)/H(+) exchange regulatory cofactor NHERF||Na(+)/H(+) exchange regulatory cofactor NHERF-2
hsa-miR-654-5p	ENST00000582743	ENSG00000141526	SLC16A3	0.890201	0.00304275	MFS transporter superfamily||Major facilitator superfamily||Monocarboxylate transporter||Major facilitator superfamily domain||Monocarboxylate transporter 4
hsa-miR-654-5p	ENST00000588081	ENSG00000266964	FXYD1	-0.780629	0.0222406	Ion-transport regulator, FXYD motif
hsa-miR-654-5p	ENST00000588607	ENSG00000266964	FXYD1	-0.848103	0.00779384	Ion-transport regulator, FXYD motif
hsa-miR-654-5p	ENST00000588715	ENSG00000266964	FXYD1	-0.895886	0.00260568	Ion-transport regulator, FXYD motif
hsa-miR-654-5p	ENST00000612146	ENSG00000266964	FXYD1	-0.855936	0.00669053	Ion-transport regulator, FXYD motif
hsa-miR-654-5p	ENST00000618099	ENSG00000140564	FURIN	-0.893725	0.0027667	P domain||Peptidase S8, subtilisin, His-active site||Furin-like repeat||-||Peptidase S8, subtilisin-related||Peptidase S8, subtilisin, Asp-active site||Peptidase S8/S53 domain superfamily||Galactose-binding-like domain superfamily||Peptidase S8/S53 domain||Peptidase S8, subtilisin, Ser-active site||Growth factor receptor cysteine-rich domain superfamily||Kexin/furin catalytic domain||Peptidase S8…
hsa-miR-654-5p	ENST00000633867	ENSG00000266714	MYO15B	-0.803499	0.0162829	MyTH4 domain superfamily||Myosin head, motor domain||MYO15B, SH3 domain||P-loop containing nucleoside triphosphate hydrolase||FERM central domain||FERM superfamily, second domain||PH-like domain superfamily||Band 4.1 domain||SH3 domain||-||IQ motif, EF-hand binding site||FERM domain||MyTH4 domain||SH3-like domain superfamily||Kinesin motor domain superfamily
hsa-miR-663a	ENST00000223127	ENSG00000106397	PLOD3	-0.734359	0.0380221	Prolyl 4-hydroxylase, alpha subunit||Procollagen-lysine 5-dioxygenase||Nucleotide-diphospho-sugar transferases||Oxoglutarate/iron-dependent dioxygenase||-
hsa-miR-663a	ENST00000233809	ENSG00000115457	IGFBP2	0.814519	0.013816	Insulin-like growth factor binding protein, N-terminal, Cys-rich conserved site||Insulin-like growth factor binding protein||-||Insulin-like growth factor-binding protein, IGFBP||Thyroglobulin type-1 superfamily||Growth factor receptor cysteine-rich domain superfamily||Insulin-like growth factor binding protein 2||Thyroglobulin type-1||Insulin-like growth factor-binding protein family 1-6, chorda…
hsa-miR-663a	ENST00000242209	ENSG00000122642	FKBP9	-0.782576	0.0216878	EF-hand domain||Peptidyl-prolyl cis-trans isomerase, FKBP-type||EF-Hand 1, calcium-binding site||EF-hand domain pair||FKBP-type peptidyl-prolyl cis-trans isomerase domain
hsa-miR-663a	ENST00000250111	ENSG00000129244	ATP1B2	0.78989	0.0196884	Sodium/potassium-transporting ATPase subunit beta superfamily||Sodium/potassium-transporting ATPase subunit beta
hsa-miR-663a	ENST00000252486	ENSG00000130203	APOE	0.71734	0.0451665	Apolipoprotein A/E
hsa-miR-663a	ENST00000263269	ENSG00000105464	GRIN2D	-0.707268	0.0497496	Ionotropic glutamate receptor||Ionotropic glutamate receptor, L-glutamate and glycine-binding domain||Receptor, ligand binding region||Periplasmic binding protein-like I||Ionotropic glutamate receptor, metazoa
hsa-miR-663a	ENST00000272233	ENSG00000143878	RHOB	0.762958	0.0276587	Small GTPase superfamily||P-loop containing nucleoside triphosphate hydrolase||Small GTP-binding protein domain||Small GTPase superfamily, Rho type
hsa-miR-663a	ENST00000288098	ENSG00000157368	IL34	-0.764881	0.0270334	Interleukin-34 superfamily||Interleukin-34
hsa-miR-663a	ENST00000289004	ENSG00000158104	HPD	0.81205	0.0143466	Glyoxalase/Bleomycin resistance protein/Dihydroxybiphenyl dioxygenase||4-hydroxyphenylpyruvate dioxygenase||Glyoxalase/fosfomycin resistance/dioxygenase domain||Vicinal oxygen chelate (VOC) domain
hsa-miR-663a	ENST00000300060	ENSG00000166825	ANPEP	0.734625	0.0379162	ERAP1-like C-terminal domain||Peptidase M1, alanine aminopeptidase/leukotriene A4 hydrolase||Peptidase M1, membrane alanine aminopeptidase, N-terminal||Aminopeptidase N-type||-
hsa-miR-663a	ENST00000300658	ENSG00000161395	PGAP3	0.773823	0.024241	Per1-like||-
hsa-miR-663a	ENST00000301452	ENSG00000167769	ACER1	0.988672	3.60326e-06	Ceramidase
hsa-miR-663a	ENST00000302783	ENSG00000172425	TTC36	0.711543	0.0477716	Tetratricopeptide repeat protein 36||Tetratricopeptide-like helical domain superfamily||Tetratricopeptide repeat-containing domain||Tetratricopeptide repeat||-
hsa-miR-663a	ENST00000303004	ENSG00000172216	CEBPB	0.715607	0.0459361	CCAAT/enhancer-binding protein, chordates||Basic-leucine zipper domain
hsa-miR-663a	ENST00000309007	ENSG00000113758	DBN1	-0.797218	0.0178045	Actin-depolymerising factor homology domain||ADF-H/Gelsolin-like domain superfamily||Drebrin
hsa-miR-663a	ENST00000313028	ENSG00000178685	PARP10	0.892596	0.00285328	-||Poly(ADP-ribose) polymerase, catalytic domain||Nucleotide-binding alpha-beta plait domain superfamily||PARP-10, RNA recognition motif 1 and 2||RNA-binding domain superfamily
hsa-miR-663a	ENST00000316843	ENSG00000131899	LLGL1	-0.733981	0.0381726	WD40 repeat, conserved site||Lethal giant larvae homologue 2||WD40/YVTN repeat-like-containing domain superfamily||Lethal(2) giant larvae protein||WD40-repeat-containing domain superfamily||WD40 repeat
hsa-miR-663a	ENST00000323798	ENSG00000104812	GYS1	-0.711362	0.0478546	Glycogen synthase
hsa-miR-663a	ENST00000336219	ENSG00000170779	CDCA4	-0.787014	0.0204602	SERTA domain
hsa-miR-663a	ENST00000350061	ENSG00000157388	CACNA1D	0.900539	0.00227993	-||Voltage-dependent calcium channel, alpha-1 subunit, IQ domain||Voltage-dependent L-type calcium channel, IQ-associated domain||Voltage-dependent calcium channel, alpha-1 subunit||Voltage-dependent channel domain superfamily||Ion transport domain||Volta
hsa-miR-663a	ENST00000356183	ENSG00000077235	GTF3C1	-0.769228	0.0256526	B-block binding subunit of TFIIIC||-||Tfc3, extended winged-helix domain
hsa-miR-663a	ENST00000357068	ENSG00000100033	PRODH	0.759519	0.0287991	FAD-linked oxidoreductase-like||Proline dehydrogenase domain||-||Proline oxidase family
hsa-miR-663a	ENST00000357700	ENSG00000196372	ASB13	0.922292	0.00110579	SOCS box domain||Ankyrin repeat-containing domain||Ankyrin repeat||Ankyrin repeat-containing domain superfamily||SOCS box-like domain superfamily||Ankyrin repeat and SOCS box protein 13, SOCS box domain||-
hsa-miR-663a	ENST00000366472	ENSG00000175137	SH3BP5L	-0.730199	0.0396997	SH3-binding 5
hsa-miR-663a	ENST00000366837	ENSG00000143819	EPHX1	0.707299	0.0497353	Epoxide hydrolase, N-terminal||Epoxide hydrolase-like||Alpha/Beta hydrolase fold||Epoxide hydrolase
hsa-miR-663a	ENST00000368174	ENSG00000073754	CD5L	0.750164	0.0320455	SRCR-like domain||SRCR-like domain superfamily||SRCR domain
hsa-miR-663a	ENST00000368222	ENSG00000143320	CRABP2	-0.707005	0.0498732	Lipocalin/cytosolic fatty-acid binding domain||Cytosolic fatty-acid binding||Calycin||Intracellular lipid binding protein||Cellular retinoic acid-binding protein 2
hsa-miR-663a	ENST00000370664	ENSG00000165886	UBTD1	-0.713318	0.0469647	DC-UbP/UBTD2, N-terminal domain superfamily||Ubiquitin||Ubiquitin-like domain superfamily||Ubiquitin domain||DC-UbP/UBTD2, N-terminal domain
hsa-miR-663a	ENST00000373208	ENSG00000138316	ADAMTS14	-0.769786	0.0254785	PLAC||Peptidase M12B, ADAM/reprolysin||Thrombospondin type-1 (TSP1) repeat superfamily||ADAM, cysteine-rich||Thrombospondin type-1 (TSP1) repeat||Peptidase M12B, propeptide||ADAM-TS Spacer 1||Metallopeptidase, catalytic domain superfamily
hsa-miR-663a	ENST00000373255	ENSG00000099284	H2AFY2	-0.82081	0.0125203	Core histone macro-H2A||Histone H2A||Histone-fold||Histone H2A/H2B/H3||Macro domain||Histone H2A, C-terminal domain||Core histone macro-H2A, macro domain
hsa-miR-663a	ENST00000374695	ENSG00000142798	HSPG2	-0.833707	0.0101102	SEA domain||-||EGF-like calcium-binding domain||Laminin G domain||LDL receptor-like superfamily||Laminin EGF domain||Laminin IV||Low-density lipoprotein (LDL) receptor class A repeat||Immunoglobulin-like domain||Immunoglobulin-like domain superfamily||EGF-like domain||Immunoglobulin I-set||Immunoglobulin V-set domain||Immunoglobulin-like fold||Immunoglobulin subtype 2||Immunoglobulin subtype||EGF…
hsa-miR-663a	ENST00000382361	ENSG00000075618	FSCN1	-0.753287	0.030938	Fascin-1||Fascin||Fascin domain||Actin-crosslinking||Fascin, metazoans
hsa-miR-663a	ENST00000392550	ENSG00000073350	LLGL2	0.792313	0.0190523	WD40 repeat, conserved site||WD40/YVTN repeat-like-containing domain superfamily||-||Lethal(2) giant larvae protein||Lethal giant larvae homologue 2||WD40-repeat-containing domain||WD40-repeat-containing domain superfamily||WD40 repeat
hsa-miR-663a	ENST00000393056	ENSG00000123454	DBH	0.724316	0.0421478	PHM/PNGase F domain superfamily||DOMON domain||Copper type II, ascorbate-dependent monooxygenase-like, C-terminal||Copper type II, ascorbate-dependent monooxygenase, histidine-cluster-2 conserved site||Copper type II, ascorbate-dependent monooxygenase, histidine-cluster-1 conserved site||Copper type II ascorbate-dependent monooxygenase, C-terminal||Tyramine beta-hydroxylase/Dopamine beta-hydroxyl…
hsa-miR-663a	ENST00000394067	ENSG00000174996	KLC2	-0.805342	0.0158524	Tetratricopeptide-like helical domain superfamily||Tetratricopeptide repeat-containing domain||Tetratricopeptide repeat||Kinesin light chain||Kinesin light chain repeat||-
hsa-miR-663a	ENST00000394859	ENSG00000198720	ANKRD13B	-0.732578	0.0387349	Ankyrin repeat-containing domain||Ankyrin repeat domain-containing protein 13||Ankyrin repeat||Ankyrin repeat-containing domain superfamily||-||Ubiquitin interacting motif
hsa-miR-663a	ENST00000396627	ENSG00000170291	ELP5	0.962209	0.000131128	-||Elongator complex protein 5
hsa-miR-663a	ENST00000398516	ENSG00000145217	SLC26A1	0.708117	0.0493532	SLC26A/SulP transporter domain||SLC26A/SulP transporter||STAS domain superfamily||Sulphate anion transporter, conserved site||STAS domain||Solute carrier family 26 member 1
hsa-miR-663a	ENST00000401473	ENSG00000137309	HMGA1	-0.769535	0.0255566	High mobility group protein HMGA1, mammal||HMG-I/HMG-Y, DNA-binding, conserved site||High mobility group protein HMGA||AT hook, DNA-binding motif
hsa-miR-663a	ENST00000406969	ENSG00000099917	MED15	0.750037	0.032091	Mediator of RNA polymerase II transcription subunit 15||-
hsa-miR-663a	ENST00000414302	ENSG00000093134	VNN3	0.750037	0.032091	Carbon-nitrogen hydrolase superfamily||Carbon-nitrogen hydrolase||-
hsa-miR-663a	ENST00000420936	ENSG00000166333	ILK	-0.830851	0.010616	Integrin-linked protein kinase, pseudokinase domain||Ankyrin repeat-containing domain superfamily||Protein kinase domain||Serine-threonine/tyrosine-protein kinase, catalytic domain||-||Ankyrin repeat-containing domain||Protein kinase-like domain superfamily||Ankyrin repeat
hsa-miR-663a	ENST00000422373	ENSG00000196924	FLNA	-0.769012	0.0257201	-||Immunoglobulin-like fold||Immunoglobulin E-set||CH domain superfamily||Filamin/ABP280 repeat-like||Filamin A||Filamin/ABP280 repeat||Actinin-type actin-binding domain, conserved site||Calponin homology domain
hsa-miR-663a	ENST00000429455	ENSG00000160360	GPSM1	-0.763163	0.0275918	Tetratricopeptide-like helical domain superfamily||Tetratricopeptide repeat-containing domain||Tetratricopeptide repeat||GoLoco motif
hsa-miR-663a	ENST00000433452	ENSG00000165828	PRAP1	0.78822	0.0201343	Proline-rich acidic protein 1
hsa-miR-663a	ENST00000433948	ENSG00000167566	NCKAP5L	-0.758514	0.0291376	Nck-associated protein 5, C-terminal||Nck-associated protein 5-like
hsa-miR-663a	ENST00000436380	ENSG00000196642	RABL6	-0.757419	0.0295094	Small GTPase superfamily||-||P-loop containing nucleoside triphosphate hydrolase
hsa-miR-663a	ENST00000436812	ENSG00000115457	IGFBP2	0.738748	0.0362997	Insulin-like growth factor binding protein, N-terminal, Cys-rich conserved site||Insulin-like growth factor binding protein||-||Insulin-like growth factor-binding protein, IGFBP||Thyroglobulin type-1 superfamily||Growth factor receptor cysteine-rich domain superfamily||Insulin-like growth factor binding protein 2||Thyroglobulin type-1||Insulin-like growth factor-binding protein family 1-6, chorda…
hsa-miR-663a	ENST00000440944	ENSG00000160360	GPSM1	-0.761412	0.028168	Tetratricopeptide-like helical domain superfamily||Tetratricopeptide repeat-containing domain||Tetratricopeptide repeat||GoLoco motif
hsa-miR-663a	ENST00000442111	ENSG00000151948	GLT1D1	0.825005	0.0117004	Glycosyl transferase, family 1||-
hsa-miR-663a	ENST00000447654	ENSG00000137309	HMGA1	-0.756981	0.0296589	High mobility group protein HMGA1, mammal||HMG-I/HMG-Y, DNA-binding, conserved site||High mobility group protein HMGA||AT hook, DNA-binding motif
hsa-miR-663a	ENST00000449969	ENSG00000149527	PLCH2	0.785945	0.020752	Phosphoinositide-specific phospholipase C, EF-hand-like domain||EF-hand domain||Phosphatidylinositol-specific phospholipase C, X domain||C2 domain||PLC-like phosphodiesterase, TIM beta/alpha-barrel domain superfamily||EF-hand domain pair||Phosphoinositide phospholipase C family||PH-like domain superfamily||C2 domain superfamily||Phospholipase C, phosphatidylinositol-specific, Y domain||1-phosphat…
hsa-miR-663a	ENST00000450735	ENSG00000103942	HOMER2	0.816058	0.0134915	PH-like domain superfamily||-||WH1/EVH1 domain
hsa-miR-663a	ENST00000452990	ENSG00000105519	CAPS	0.882284	0.00372646	EF-hand domain pair||EF-Hand 1, calcium-binding site||EF-hand domain
hsa-miR-663a	ENST00000479613	ENSG00000171130	ATP6V0E2	0.842322	0.00867814	-||ATPase, V0 complex, subunit e1/e2||ATPase, V0 complex, subunit e1/e2, metazoa
hsa-miR-663a	ENST00000480798	ENSG00000077984	CST7	0.763278	0.0275542	Cystatin||Cystatin domain
hsa-miR-663a	ENST00000485914	ENSG00000101049	SGK2	0.909799	0.00171285	AGC-kinase, C-terminal||Protein kinase-like domain superfamily||Protein kinase, ATP binding site||Protein kinase, C-terminal||Protein kinase domain||-||Serine/threonine-protein kinase, active site
hsa-miR-663a	ENST00000526060	ENSG00000162298	SYVN1	0.728179	0.0405304	E3 ubiquitin-protein ligase synoviolin/Hrd1||-||Zinc finger, RING/FYVE/PHD-type||Zinc finger, RING-type
hsa-miR-663a	ENST00000528995	ENSG00000166333	ILK	0.79903	0.0173568	Integrin-linked protein kinase, pseudokinase domain||Ankyrin repeat-containing domain superfamily||Protein kinase domain||Serine-threonine/tyrosine-protein kinase, catalytic domain||-||Ankyrin repeat-containing domain||Protein kinase-like domain superfamily||Ankyrin repeat
hsa-miR-663a	ENST00000529067	ENSG00000028277	POU2F2	0.750037	0.032091	Homeobox, conserved site||Cro/C1-type helix-turn-helix domain||Homeobox-like domain superfamily||Octamer-binding transcription factor||POU-specific domain||-||Lambda repressor-like, DNA-binding domain superfamily||Homeobox domain||POU domain
hsa-miR-663a	ENST00000533211	ENSG00000173898	SPTBN2	0.731332	0.0392385	Spectrin repeat||Spectrin/alpha-actinin||Pleckstrin homology domain, spectrin-type||Pleckstrin homology domain||CH domain superfamily||Spectrin, beta subunit||PH-like domain superfamily||Actinin-type actin-binding domain, conserved site||Calponin homology domain
hsa-miR-663a	ENST00000540634	ENSG00000105676	ARMC6	0.830202	0.0107331	-||Armadillo-like helical||Armadillo||Armadillo-type fold
hsa-miR-663a	ENST00000562958	ENSG00000064666	CNN2	-0.732488	0.0387711	Calponin homology domain||Smooth muscle protein/calponin||CH domain superfamily||Calponin/LIMCH1||Calponin-2||Calponin repeat||-
hsa-miR-663a	ENST00000566339	ENSG00000162032	SPSB3	0.748985	0.0324702	SPRY domain-containing SOCS box protein 3, SPRY domain||Concanavalin A-like lectin/glucanase domain superfamily||B30.2/SPRY domain||SPRY domain||SOCS box domain
hsa-miR-663a	ENST00000566799	ENSG00000103647	CORO2B	-0.750132	0.0320571	Coronin||Coronin 2B||WD40/YVTN repeat-like-containing domain superfamily||WD40 repeat, conserved site||WD40 repeat||WD40-repeat-containing domain superfamily||WD40-repeat-containing domain||Domain of unknown function DUF1899
hsa-miR-663a	ENST00000587735	ENSG00000141391	PRELID3A	-0.716238	0.045655	-||PRELI/MSF1 domain||Slowmo/Ups family
hsa-miR-663a	ENST00000588014	ENSG00000099875	MKNK2	0.879481	0.0039903	Protein kinase domain||Protein kinase-like domain superfamily||Protein kinase, ATP binding site||Serine/threonine-protein kinase, active site||-
hsa-miR-663a	ENST00000590201	ENSG00000108639	SYNGR2	0.749888	0.0321449	Marvel domain||Synaptogyrin||-
hsa-miR-663a	ENST00000592003	ENSG00000127528	KLF2	0.750037	0.032091	Zinc finger C2H2-type||Zinc finger C2H2 superfamily||-
hsa-miR-663a	ENST00000593831	ENSG00000197408	CYP2B6	0.862477	0.00585013	Cytochrome P450, E-class, group I, CYP2B-like||Cytochrome P450, E-class, group I||-||Cytochrome P450, conserved site||Cytochrome P450, E-class, group IV||Cytochrome P450||Cytochrome P450 superfamily
hsa-miR-663a	ENST00000602312	ENSG00000183921	SDR42E2	0.917623	0.00131259	NAD(P)-binding domain superfamily||3-beta hydroxysteroid dehydrogenase/isomerase
hsa-miR-663a	ENST00000610897	ENSG00000078369	GNB1	-0.715592	0.0459428	G-protein beta WD-40 repeat||WD40 repeat, conserved site||WD40/YVTN repeat-like-containing domain superfamily||G-protein, beta subunit||Guanine nucleotide-binding protein, beta subunit||WD40-repeat-containing domain||WD40-repeat-containing domain superfamily||WD40 repeat
hsa-miR-663a	ENST00000621492	ENSG00000277363	SRCIN1	0.901429	0.00222081	Actin interacting protein 3-like, C-terminal||SRC kinase signalling inhibitor 1
hsa-miR-663a	ENST00000621835	ENSG00000167674	HDGFL2	-0.796825	0.0179026	TFIIS/LEDGF domain superfamily||HIV integrase-binding domain superfamily||PWWP domain||Transcription factor IIS, N-terminal||Lens epithelium-derived growth factor, integrase-binding domain||-||HDGF-related, PWWP domain
hsa-miR-663a	ENST00000633239	ENSG00000187017	ESPN	0.765517	0.0268286	Ankyrin repeat-containing domain||Ankyrin repeat-containing domain superfamily||WH2 domain||Ankyrin repeat||-||Espin
hsa-miR-665	ENST00000005257	ENSG00000006451	RALA	0.855561	0.00674088	-||P-loop containing nucleoside triphosphate hydrolase||Small GTP-binding protein domain||Ras-related protein Ral||Small GTPase superfamily, Ras-type||Small GTPase superfamily
hsa-miR-665	ENST00000085068	ENSG00000063241	ISOC2	-0.767316	0.0262543	Isochorismatase-like||Isochorismatase-like superfamily
hsa-miR-665	ENST00000164133	ENSG00000068971	PPP2R5B	0.918793	0.0012586	Armadillo-like helical||Armadillo-type fold||Protein phosphatase 2A, regulatory B subunit, B56
hsa-miR-665	ENST00000196061	ENSG00000083444	PLOD1	0.762349	0.0278585	Nucleotide-diphospho-sugar transferases||Procollagen-lysine 5-dioxygenase||Prolyl 4-hydroxylase, alpha subunit||Oxoglutarate/iron-dependent dioxygenase||-
hsa-miR-665	ENST00000215957	ENSG00000100139	MICALL1	0.897038	0.00252238	Zinc finger, LIM-type||CH domain superfamily||bMERB domain||MICAL-like protein||Calponin homology domain
hsa-miR-665	ENST00000217026	ENSG00000101057	MYBL2	0.889207	0.0031237	SANT/Myb domain||Homeobox-like domain superfamily||Myb-like domain||C-myb, C-terminal||Myb domain
hsa-miR-665	ENST00000225525	ENSG00000213977	TAX1BP3	0.909441	0.00173284	Tax1-binding protein 3||PDZ superfamily||PDZ domain
hsa-miR-665	ENST00000230381	ENSG00000112619	PRPH2	0.749483	0.0322904	Peripherin/rom-1, conserved site||Tetraspanin/Peripherin||Peripherin/rom-1||Tetraspanin, EC2 domain superfamily
hsa-miR-665	ENST00000232974	ENSG00000114853	ZBTB47	0.737739	0.0366914	SKP1/BTB/POZ domain superfamily||Zinc finger C2H2-type||Zinc finger C2H2 superfamily||BTB/POZ domain
hsa-miR-665	ENST00000233596	ENSG00000115255	REEP6	-0.791085	0.0193731	-||TB2/DP1/HVA22-related protein
hsa-miR-665	ENST00000238651	ENSG00000119673	ACOT2	-0.793247	0.0188105	Acyl-CoA thioester hydrolase/bile acid-CoA amino acid N-acetyltransferase||Acyl-CoA thioesterase, long chain||Alpha/Beta hydrolase fold||BAAT/Acyl-CoA thioester hydrolase C-terminal||-
hsa-miR-665	ENST00000242592	ENSG00000122971	ACADS	-0.789148	0.0198857	Acyl-CoA dehydrogenase/oxidase C-terminal||Acyl-CoA dehydrogenase, conserved site||Acyl-CoA dehydrogenase/oxidase, N-terminal and middle domain superfamily||Acyl-CoA oxidase/dehydrogenase, central domain||Acyl-CoA dehydrogenase-like, C-terminal||Acyl-CoA dehydrogenase/oxidase, N-terminal||Acyl-CoA dehydrogenase/oxidase, N-terminal domain superfamily
hsa-miR-665	ENST00000244741	ENSG00000124762	CDKN1A	0.709918	0.0485179	Cyclin-dependent kinase inhibitor 1, vertebrate||Cyclin-dependent kinase inhibitor
hsa-miR-665	ENST00000246117	ENSG00000125912	NCLN	0.857642	0.00646432	-||Nicalin||Peptidase M28
hsa-miR-665	ENST00000250111	ENSG00000129244	ATP1B2	-0.855754	0.00671492	Sodium/potassium-transporting ATPase subunit beta superfamily||Sodium/potassium-transporting ATPase subunit beta
hsa-miR-665	ENST00000250373	ENSG00000100968	NFATC4	0.835133	0.00986352	Immunoglobulin E-set||Nuclear factor of activated T cells (NFAT)||Rel homology domain (RHD), DNA-binding domain superfamily||Rel homology domain (RHD), DNA-binding domain||Immunoglobulin-like fold||IPT domain||Rel homology dimerisation domain||p53-like transcription factor, DNA-binding
hsa-miR-665	ENST00000252891	ENSG00000105245	NUMBL	0.741343	0.035304	NUMB domain||Numb/numb-like||PTB/PI domain||PH-like domain superfamily
hsa-miR-665	ENST00000254322	ENSG00000132002	DNAJB1	-0.878853	0.00405096	Chaperone DnaJ, C-terminal||Chaperone J-domain superfamily||DnaJ domain||HSP40/DnaJ peptide-binding||DnaJ domain, conserved site||-
hsa-miR-665	ENST00000258930	ENSG00000136425	CIB2	0.769038	0.0257118	EF-hand domain pair||EF-Hand 1, calcium-binding site||-||EF-hand domain
hsa-miR-665	ENST00000261407	ENSG00000111684	LPCAT3	-0.810975	0.0145817	Membrane bound O-acyl transferase, MBOAT||-
hsa-miR-665	ENST00000261693	ENSG00000073060	SCARB1	-0.720112	0.0439518	CD36/scavenger receptor class B member 1||CD36 family
hsa-miR-665	ENST00000261861	ENSG00000103647	CORO2B	0.798662	0.0174471	Coronin||Coronin 2B||WD40/YVTN repeat-like-containing domain superfamily||WD40 repeat, conserved site||WD40 repeat||WD40-repeat-containing domain superfamily||WD40-repeat-containing domain||Domain of unknown function DUF1899
hsa-miR-665	ENST00000262304	ENSG00000008710	PKD1	0.801141	0.0168442	Immunoglobulin-like fold||PLAT/LH2 domain superfamily||Polycystic kidney disease type 1 protein||C-type lectin-like/link domain superfamily||PKD/Chitinase domain||Leucine-rich repeat N-terminal domain||Leucine-rich repeat||Carbohydrate-binding WSC||-||Cysteine-rich flanking region, C-terminal||Polycystin cation channel||C-type lectin fold||PKD domain superfamily||PLAT/LH2 domain||REJ domain||Poly…
hsa-miR-665	ENST00000262493	ENSG00000087258	GNAO1	-0.837944	0.0093885	G-protein alpha subunit, group I||-||G protein alpha subunit, helical insertion||P-loop containing nucleoside triphosphate hydrolase||Guanine nucleotide binding protein (G-protein), alpha subunit
hsa-miR-665	ENST00000264601	ENSG00000124839	RAB17	-0.742603	0.0348268	Small GTPase superfamily||P-loop containing nucleoside triphosphate hydrolase||-||Small GTP-binding protein domain
hsa-miR-665	ENST00000268043	ENSG00000140451	PIF1	0.842418	0.00866298	DNA helicase||P-loop containing nucleoside triphosphate hydrolase||DNA helicase Pif1-like
hsa-miR-665	ENST00000268138	ENSG00000140534	TICRR	0.947445	0.000348737	Treslin||Treslin, N-terminal||-
hsa-miR-665	ENST00000269159	ENSG00000141401	IMPA2	-0.880552	0.00388805	Inositol monophosphatase-like||Inositol monophosphatase, metal-binding site||Inositol monophosphatase||Inositol monophosphatase, Lithium-sensitive||Inositol monophosphatase, conserved site||-
hsa-miR-665	ENST00000275766	ENSG00000146858	ZC3HAV1L	0.817461	0.0132	Winged helix-like DNA-binding domain superfamily||Zinc finger CCCH-type antiviral protein 1-like
hsa-miR-665	ENST00000278426	ENSG00000149150	SLC43A1	-0.797875	0.0176412	-||Major facilitator superfamily domain||Major facilitator superfamily||MFS transporter superfamily
hsa-miR-665	ENST00000278829	ENSG00000221968	FADS3	0.808369	0.0151612	Cytochrome b5-like heme/steroid binding domain superfamily||Fatty acid desaturase||Cytochrome b5-like heme/steroid binding domain||Fatty acid desaturase domain
hsa-miR-665	ENST00000286955	ENSG00000156413	FUT6	-0.825111	0.0116802	Fucosyltransferase, N-terminal||Glycosyl transferase family 10||GT10-like superfamily||-
hsa-miR-665	ENST00000288098	ENSG00000157368	IL34	0.811603	0.014444	Interleukin-34 superfamily||Interleukin-34
hsa-miR-665	ENST00000291691	ENSG00000160298	C21orf58	0.911907	0.00159818	-||Domain of unknown function DUF4587||Proline-rich protein 29-like
hsa-miR-665	ENST00000292246	ENSG00000160746	ANO10	0.843695	0.00846259	Anoctamin||Anoctamin-10
hsa-miR-665	ENST00000293288	ENSG00000087088	BAX	0.8619	0.00592137	Apoptosis regulator BAX||-||Blc2-like superfamily||Blc2 family||Bcl2-like||Apoptosis regulator, Bcl-2, BH1 motif, conserved site||Apoptosis regulator, Bcl-2, BH2 motif, conserved site||Apoptosis regulator, Bcl-2, BH3 motif, conserved site
hsa-miR-665	ENST00000294599	ENSG00000162591	MEGF6	0.771201	0.0250403	Laminin EGF domain||EMI domain||Growth factor receptor cysteine-rich domain superfamily||EGF-like, conserved site||EGF-like calcium-binding, conserved site||-||EGF-like calcium-binding domain||EGF-type aspartate/asparagine hydroxylation site||EGF-like domain
hsa-miR-665	ENST00000299155	ENSG00000166126	AMN	-0.763764	0.0273955	Amnionless
hsa-miR-665	ENST00000301050	ENSG00000167535	CACNB3	0.813635	0.0140045	-||SH3 domain||SH3-like domain superfamily||P-loop containing nucleoside triphosphate hydrolase||Voltage-dependent L-type calcium channel subunit beta-3, SH3 domain||Voltage-dependent calcium channel, L-type, beta-3 subunit||Guanylate kinase/L-type calciu
hsa-miR-665	ENST00000301072	ENSG00000167553	TUBA1C	0.863988	0.00566614	Tubulin, C-terminal||Tubulin/FtsZ, 2-layer sandwich domain||Tubulin/FtsZ, GTPase domain||Tubulin, conserved site||Tubulin||-||Tubulin/FtsZ, GTPase domain superfamily||Alpha tubulin||Tubulin/FtsZ, C-terminal domain superfamily||Tubulin/FtsZ, C-terminal
hsa-miR-665	ENST00000301459	ENSG00000167771	RCOR2	0.760988	0.0283085	SANT domain||ELM2 domain||Homeobox-like domain superfamily||SANT/Myb domain
hsa-miR-665	ENST00000302188	ENSG00000171174	RBKS	-0.765181	0.0269368	Ribokinase/fructokinase||Ribokinase-like||Ribokinase||Carbohydrate kinase PfkB||Carbohydrate/puine kinase, PfkB, conserved site||-
hsa-miR-665	ENST00000303375	ENSG00000011028	MRC2	0.789452	0.0198046	C-type lectin fold||Ricin B-like lectins||Kringle-like fold||-||C-type lectin-like/link domain superfamily||CD209-like, C-type lectin-like domain||Fibronectin type II domain||C-type lectin-like||Fibronectin type II domain superfamily||Ricin B, lectin domain||C-type lectin, conserved site
hsa-miR-665	ENST00000307503	ENSG00000172482	AGXT	-0.863211	0.00576021	Pyridoxal phosphate-dependent transferase domain 1||Aminotransferase class-V, pyridoxal-phosphate binding site||Pyridoxal phosphate-dependent transferase, major domain||Pyridoxal phosphate-dependent transferase||Serine-pyruvate aminotransferase/2-aminoethylphosphonate-pyruvate transaminase||Aminotransferase class V domain
hsa-miR-665	ENST00000308508	ENSG00000173546	CSPG4	0.897139	0.0025152	CSPG repeat||Laminin G domain||Concanavalin A-like lectin/glucanase domain superfamily
hsa-miR-665	ENST00000308713	ENSG00000174938	SEZ6L2	0.709621	0.048655	CUB domain||-||Sushi/SCR/CCP superfamily||Spermadhesin, CUB domain superfamily||Sushi/SCR/CCP domain
hsa-miR-665	ENST00000311907	ENSG00000180210	F2	-0.767826	0.0260931	Kringle-like fold||Thrombin light chain||Thrombin light chain domain superfamily||Prothrombin/thrombin||Gamma-carboxyglutamic acid-rich (GLA) domain||Peptidase S1A, chymotrypsin family||Serine proteases, trypsin domain||Kringle, conserved site||Kringle superfamily||Kringle||Serine proteases, trypsin family, histidine active site||Serine proteases, trypsin family, serine active site||Gamma-carboxy…
hsa-miR-665	ENST00000313250	ENSG00000157326	DHRS4	-0.75008	0.0320757	Dehydrogenase/reductase SDR member 4-like||Short-chain dehydrogenase/reductase, conserved site||Short-chain dehydrogenase/reductase SDR||NAD(P)-binding domain superfamily
hsa-miR-665	ENST00000317991	ENSG00000089351	GRAMD1A	0.786649	0.0205595	-||GRAM domain||VASt domain||PH-like domain superfamily
hsa-miR-665	ENST00000318560	ENSG00000097007	ABL1	0.799811	0.017166	Protein kinase domain||SH3-like domain superfamily||Serine-threonine/tyrosine-protein kinase, catalytic domain||Tyrosine-protein kinase, active site||F-actin binding||Protein kinase, ATP binding site||SH2 domain superfamily||SH2 domain||SH3 domain||-||Protein kinase-like domain superfamily||Tyrosine-protein kinase ABL, SH2 domain||Tyrosine-protein kinase ABL1/transforming protein Abl||Tyrosine-pr…
hsa-miR-665	ENST00000320580	ENSG00000175115	PACS1	0.899403	0.00235689	Phosphofurin acidic cluster sorting protein 1||-
hsa-miR-665	ENST00000321562	ENSG00000141756	FKBP10	0.824742	0.0117508	-||EF-hand domain||FK506-binding protein||Peptidyl-prolyl cis-trans isomerase, FKBP-type||FKBP-type peptidyl-prolyl cis-trans isomerase domain||EF-hand domain pair||EF-Hand 1, calcium-binding site
hsa-miR-665	ENST00000321753	ENSG00000177096	PHETA2	0.793897	0.0186435	Pleckstrin homology domain||PH-like domain superfamily
hsa-miR-665	ENST00000322810	ENSG00000178209	PLEC	0.823443	0.0120015	Plectin/S10, N-terminal||Spectrin/alpha-actinin||Plectin repeat||Winged helix-like DNA-binding domain superfamily||Plectin||SH3 domain||Actinin-type actin-binding domain, conserved site||Calponin homology domain||Plakin repeat superfamily||CH domain superfamily
hsa-miR-665	ENST00000323830	ENSG00000178772	CPN2	-0.758108	0.029275	Leucine-rich repeat domain superfamily||Cysteine-rich flanking region, C-terminal||Leucine-rich repeat N-terminal domain||Leucine-rich repeat||Leucine-rich repeat, typical subtype
hsa-miR-665	ENST00000324071	ENSG00000197408	CYP2B6	-0.80352	0.0162781	Cytochrome P450, E-class, group I, CYP2B-like||Cytochrome P450, E-class, group I||-||Cytochrome P450, conserved site||Cytochrome P450, E-class, group IV||Cytochrome P450||Cytochrome P450 superfamily
hsa-miR-665	ENST00000326039	ENSG00000139835	GRTP1	-0.800541	0.0169888	Rab-GTPase-TBC domain||Rab-GTPase-TBC domain superfamily
hsa-miR-665	ENST00000327359	ENSG00000185024	BRF1	0.730949	0.0393941	-||Cyclin-like superfamily||Brf1, TBP-binding domain||Cyclin-like||Zinc finger, TFIIB-type||Transcription factor TFIIB, cyclin-like domain||Transcription factor IIIB subunit Brf1||Transcription factor TFIIB
hsa-miR-665	ENST00000328880	ENSG00000182782	HCAR2	-0.758306	0.0292078	G protein-coupled receptor, rhodopsin-like||GPCR, rhodopsin-like, 7TM||Hydroxycarboxylic acid receptor 2/3
hsa-miR-665	ENST00000331559	ENSG00000105419	MEIS3	0.758294	0.029212	Homeobox-like domain superfamily||-||Homeobox domain||Homeobox protein PKNOX/Meis, N-terminal||Homeobox KN domain
hsa-miR-665	ENST00000331849	ENSG00000183549	ACSM5	-0.777386	0.0231805	AMP-binding enzyme, C-terminal domain||AMP-dependent synthetase/ligase||-||AMP-binding, conserved site
hsa-miR-665	ENST00000332598	ENSG00000184840	TMED9	0.762834	0.0276993	TMP21-related||GOLD domain
hsa-miR-665	ENST00000333611	ENSG00000182541	LIMK2	0.824863	0.0117276	Protein kinase-like domain superfamily||Pentaxin, conserved site||PDZ superfamily||Zinc finger, LIM-type||CPI-17 superfamily||Protein kinase, ATP binding site||CPI-17||Protein kinase domain||Serine-threonine/tyrosine-protein kinase, catalytic domain||PDZ domain
hsa-miR-665	ENST00000335125	ENSG00000187630	DHRS4L2	-0.760364	0.028516	Short-chain dehydrogenase/reductase, conserved site||Dehydrogenase/reductase SDR member 4-like||Short-chain dehydrogenase/reductase SDR||NAD(P)-binding domain superfamily
hsa-miR-665	ENST00000335211	ENSG00000163395	IGFN1	0.896794	0.00253993	Immunoglobulin-like domain||Immunoglobulin-like domain superfamily||Immunoglobulin I-set||Immunoglobulin-like fold||-||Fibronectin type III||Immunoglobulin subtype 2||Immunoglobulin subtype||Fibronectin type III superfamily
hsa-miR-665	ENST00000335658	ENSG00000121570	DPPA4	-0.738663	0.0363324	Developmental pluripotency-associated protein 2/4, C-terminal domain||-||Developmental pluripotency-associated protein 2/4, central domain
hsa-miR-665	ENST00000335875	ENSG00000063127	SLC6A16	-0.900414	0.00228834	Sodium:neurotransmitter symporter||-||Sodium:neurotransmitter symporter superfamily
hsa-miR-665	ENST00000335999	ENSG00000167566	NCKAP5L	0.757326	0.0295411	Nck-associated protein 5, C-terminal||Nck-associated protein 5-like
hsa-miR-665	ENST00000337231	ENSG00000109089	CDR2L	0.797013	0.0178555	Cerebellar degeneration-related protein 2
hsa-miR-665	ENST00000338343	ENSG00000099364	FBXL19	0.887031	0.00330578	Zinc finger, PHD-type, conserved site||Leucine-rich repeat, cysteine-containing subtype||F-box domain||Leucine-rich repeat domain superfamily||Zinc finger, FYVE/PHD-type||Zinc finger, CXXC-type||-||Zinc finger, PHD-type||Zinc finger, PHD-finger||Zinc finger, RING/FYVE/PHD-type
hsa-miR-665	ENST00000340607	ENSG00000148344	PTGES	0.881404	0.00380801	Membrane associated eicosanoid/glutathione metabolism-like domain superfamily||Membrane-associated, eicosanoid/glutathione metabolism (MAPEG) protein
hsa-miR-665	ENST00000342753	ENSG00000162576	MXRA8	0.870492	0.00491657	Immunoglobulin-like domain superfamily||Immunoglobulin-like domain||Immunoglobulin subtype||Immunoglobulin V-set domain||Immunoglobulin-like fold
hsa-miR-665	ENST00000342784	ENSG00000105137	SYDE1	0.87415	0.00452463	-||Rho GTPase-activating protein domain||Rho GTPase activation protein
hsa-miR-665	ENST00000344680	ENSG00000125744	RTN2	0.894548	0.00270466	Reticulon||-
hsa-miR-665	ENST00000345136	ENSG00000178209	PLEC	0.821685	0.0123463	Plectin/S10, N-terminal||Spectrin/alpha-actinin||Plectin repeat||Winged helix-like DNA-binding domain superfamily||Plectin||SH3 domain||Actinin-type actin-binding domain, conserved site||Calponin homology domain||Plakin repeat superfamily||CH domain superfamily
hsa-miR-665	ENST00000347617	ENSG00000137309	HMGA1	0.86047	0.00610029	High mobility group protein HMGA1, mammal||HMG-I/HMG-Y, DNA-binding, conserved site||High mobility group protein HMGA||AT hook, DNA-binding motif
hsa-miR-665	ENST00000350690	ENSG00000183048	SLC25A10	-0.717058	0.0452912	-||Mitochondrial carrier UCP-like||Mitochondrial substrate/solute carrier||Mitochondrial carrier domain superfamily
hsa-miR-665	ENST00000354334	ENSG00000061273	HDAC7	0.755686	0.0301036	Histone deacetylase domain||-||Histone deacetylase domain superfamily||Histone deacetylase class II, eukaryotic||Ureohydrolase domain superfamily||Histone deacetylase family
hsa-miR-665	ENST00000354884	ENSG00000165915	SLC39A13	0.874177	0.00452176	Zinc/iron permease
hsa-miR-665	ENST00000355841	ENSG00000196923	PDLIM7	0.805294	0.0158637	Zinc finger, LIM-type||PDZ superfamily||PDZ domain||-
hsa-miR-665	ENST00000356183	ENSG00000077235	GTF3C1	0.835181	0.00985539	B-block binding subunit of TFIIIC||-||Tfc3, extended winged-helix domain
hsa-miR-665	ENST00000356542	ENSG00000188112	C6orf132	0.822063	0.0122717	-
hsa-miR-665	ENST00000356575	ENSG00000162591	MEGF6	0.824221	0.0118511	Laminin EGF domain||EMI domain||Growth factor receptor cysteine-rich domain superfamily||EGF-like, conserved site||EGF-like calcium-binding, conserved site||-||EGF-like calcium-binding domain||EGF-type aspartate/asparagine hydroxylation site||EGF-like domain
hsa-miR-665	ENST00000358292	ENSG00000163534	FCRL1	-0.714795	0.0462994	Immunoglobulin-like domain||Immunoglobulin-like domain superfamily||Immunoglobulin-like fold||Immunoglobulin subtype 2||Immunoglobulin subtype
hsa-miR-665	ENST00000359209	ENSG00000183853	KIRREL1	0.844674	0.00831107	Immunoglobulin-like domain||Immunoglobulin-like domain superfamily||Immunoglobulin I-set||Immunoglobulin-like fold||CD80-like, immunoglobulin C2-set||Immunoglobulin subtype 2||Immunoglobulin subtype
hsa-miR-665	ENST00000359426	ENSG00000156515	HK1	0.731884	0.0390149	Hexokinase||-||Hexokinase, C-terminal||Hexokinase, binding site||Hexokinase, N-terminal
hsa-miR-665	ENST00000359595	ENSG00000140511	HAPLN3	0.806923	0.0154891	C-type lectin-like/link domain superfamily||Immunoglobulin-like domain superfamily||Immunoglobulin-like domain||C-type lectin fold||Immunoglobulin subtype||Link domain||-||Immunoglobulin V-set domain||Immunoglobulin-like fold
hsa-miR-665	ENST00000360461	ENSG00000196155	PLEKHG4	0.80921	0.0149726	-||PH-like domain superfamily||Dbl homology (DH) domain superfamily||CRAL-TRIO lipid binding domain superfamily||Dbl homology (DH) domain||Pleckstrin homology domain
hsa-miR-665	ENST00000360463	ENSG00000165795	NDRG2	-0.77828	0.0229189	NDRG||-||Protein NDRG2||Alpha/Beta hydrolase fold
hsa-miR-665	ENST00000367846	ENSG00000143158	MPC2	-0.847511	0.00788161	Mitochondrial pyruvate carrier
hsa-miR-665	ENST00000368708	ENSG00000196754	S100A2	0.905971	0.00193456	EF-hand domain pair||EF-Hand 1, calcium-binding site||S100/CaBP-9k-type, calcium binding, subdomain||S-100||S100/Calbindin-D9k, conserved site||EF-hand domain
hsa-miR-665	ENST00000368842	ENSG00000107902	LHPP	-0.785415	0.0208975	HAD superfamily||HAD-like superfamily||HAD hydrolase, LHPP/HDHD2||HAD-superfamily hydrolase, subfamily IIA
hsa-miR-665	ENST00000369880	ENSG00000214435	AS3MT	-0.7072	0.0497817	S-adenosyl-L-methionine-dependent methyltransferase||Methyltransferase domain
hsa-miR-665	ENST00000370220	ENSG00000107816	LZTS2	0.830392	0.0106988	Leucine zipper putative tumour suppressor 2
hsa-miR-665	ENST00000370646	ENSG00000241935	HOGA1	-0.810514	0.014683	DapA-like||Schiff base-forming aldolase, active site||Aldolase-type TIM barrel
hsa-miR-665	ENST00000371019	ENSG00000181274	FRAT2	-0.786313	0.0206511	Glycogen synthase kinase-3 binding protein||GSK-3-binding protein FRAT2
hsa-miR-665	ENST00000372213	ENSG00000151224	MAT1A	-0.90589	0.00193942	S-adenosylmethionine synthetase, central domain||S-adenosylmethionine synthetase, N-terminal||S-adenosylmethionine synthetase, conserved site||S-adenosylmethionine synthetase, C-terminal||S-adenosylmethionine synthetase||S-adenosylmethionine synthetase superfamily
hsa-miR-665	ENST00000372237	ENSG00000126106	TMEM53	-0.774618	0.0240018	Protein of unknown function DUF829, TMEM53||Alpha/Beta hydrolase fold||-
hsa-miR-665	ENST00000372469	ENSG00000167157	PRRX2	0.879198	0.00401756	OAR domain||Homeobox domain||Homeobox, conserved site||Homeobox-like domain superfamily
hsa-miR-665	ENST00000372592	ENSG00000175287	PHYHD1	-0.767367	0.0262382	Phytanoyl-CoA dioxygenase||-
hsa-miR-665	ENST00000372764	ENSG00000122861	PLAU	0.889207	0.00312375	EGF-like domain||Peptidase S1A, chymotrypsin family||Urokinase-type plasminogen activator||Kringle-like fold||Kringle||Serine proteases, trypsin family, histidine active site||Kringle, conserved site||Kringle superfamily||EGF-like, conserved site||Peptidase S1, PA clan||Serine proteases, trypsin family, serine active site||Serine proteases, trypsin domain
hsa-miR-665	ENST00000373092	ENSG00000101049	SGK2	-0.778097	0.0229723	AGC-kinase, C-terminal||Protein kinase-like domain superfamily||Protein kinase, ATP binding site||Protein kinase, C-terminal||Protein kinase domain||-||Serine/threonine-protein kinase, active site
hsa-miR-665	ENST00000373100	ENSG00000101049	SGK2	-0.850157	0.00749416	AGC-kinase, C-terminal||Protein kinase-like domain superfamily||Protein kinase, ATP binding site||Protein kinase, C-terminal||Protein kinase domain||-||Serine/threonine-protein kinase, active site
hsa-miR-665	ENST00000373122	ENSG00000095970	TREM2	0.793119	0.0188435	Immunoglobulin-like domain superfamily||Immunoglobulin-like fold||Immunoglobulin V-set domain
hsa-miR-665	ENST00000373208	ENSG00000138316	ADAMTS14	0.919691	0.00121816	PLAC||Peptidase M12B, ADAM/reprolysin||Thrombospondin type-1 (TSP1) repeat superfamily||ADAM, cysteine-rich||Thrombospondin type-1 (TSP1) repeat||Peptidase M12B, propeptide||ADAM-TS Spacer 1||Metallopeptidase, catalytic domain superfamily
hsa-miR-665	ENST00000373312	ENSG00000136830	FAM129B	0.783783	0.0213497	Niban-like||Pleckstrin homology domain||PH-like domain superfamily
hsa-miR-665	ENST00000373314	ENSG00000136830	FAM129B	0.834816	0.00991801	Niban-like||Pleckstrin homology domain||PH-like domain superfamily
hsa-miR-665	ENST00000374695	ENSG00000142798	HSPG2	0.713414	0.0469214	SEA domain||-||EGF-like calcium-binding domain||Laminin G domain||LDL receptor-like superfamily||Laminin EGF domain||Laminin IV||Low-density lipoprotein (LDL) receptor class A repeat||Immunoglobulin-like domain||Immunoglobulin-like domain superfamily||EGF-like domain||Immunoglobulin I-set||Immunoglobulin V-set domain||Immunoglobulin-like fold||Immunoglobulin subtype 2||Immunoglobulin subtype||EGF…
hsa-miR-665	ENST00000375136	ENSG00000158747	NBL1	0.788261	0.0201233	Cystine knot, C-terminal||Cystine-knot cytokine||DAN||Neuroblastoma suppressor of tumourigenicity 1
hsa-miR-665	ENST00000375535	ENSG00000117122	MFAP2	0.849933	0.00752647	ShKT domain||Microfibril-associated glycoprotein
hsa-miR-665	ENST00000375784	ENSG00000213719	CLIC1	0.769941	0.0254302	Glutathione S-transferase, N-terminal||Chloride intracellular channel protein 1||Glutathione S-transferase, C-terminal domain superfamily||Intracellular chloride channel||Thioredoxin-like superfamily||Glutathione S-transferase, C-terminal-like
hsa-miR-665	ENST00000377566	ENSG00000179528	LBX2	-0.761164	0.0282502	Homeobox-like domain superfamily||Homeobox domain||-
hsa-miR-665	ENST00000377939	ENSG00000158286	RNF207	0.835068	0.00987474	RING finger protein 207||B-box-type zinc finger||Zinc finger, RING/FYVE/PHD-type||Zinc finger, C3HC4 RING-type||Zinc finger, RING-type||Zinc finger, RING-type, conserved site
hsa-miR-665	ENST00000378557	ENSG00000005238	FAM214B	0.795231	0.0183036	Domain of unknown function DUF4210||Protein FAM214/SPAC3H8.04, C-terminal
hsa-miR-665	ENST00000378566	ENSG00000005238	FAM214B	0.747716	0.0329305	Domain of unknown function DUF4210||Protein FAM214/SPAC3H8.04, C-terminal
hsa-miR-665	ENST00000379442	ENSG00000205277	MUC12	0.979764	2.04044e-05	-||SEA domain superfamily||SEA domain||EGF-like, conserved site
hsa-miR-665	ENST00000380320	ENSG00000138080	EMILIN1	0.739798	0.0358946	Tumour necrosis factor-like domain superfamily||EMI domain||C1q domain||Collagen triple helix repeat
hsa-miR-665	ENST00000380358	ENSG00000170004	CHD3	0.746698	0.0333031	Helicase superfamily 1/2, ATP-binding domain||Chromo domain||Helicase, C-terminal||Chromodomain-helicase-DNA-binding protein 3||Domain of unknown function DUF1086||Zinc finger, RING/FYVE/PHD-type||Chromo-like domain superfamily||SNF2-related, N-terminal domain||Zinc finger, PHD-finger||Zinc finger, PHD-type||Chromo/chromo shadow domain||Zinc finger, PHD-type, conserved site||High mobility group b…
hsa-miR-665	ENST00000381150	ENSG00000115884	SDC1	-0.848344	0.00775829	Neurexin/syndecan/glycophorin C||Syndecan, conserved site||Syndecan-1||-||Syndecan/Neurexin domain||Syndecan
hsa-miR-665	ENST00000382480	ENSG00000109625	CPZ	0.876353	0.00429858	Peptidase M14, carboxypeptidase A||Metallocarboxypeptidase Z, carboxypeptidase domain||Carboxypeptidase-like, regulatory domain superfamily||-||Frizzled cysteine-rich domain superfamily||Frizzled domain
hsa-miR-665	ENST00000388767	ENSG00000167549	CORO6	0.753561	0.030842	Coronin||-||WD40 repeat, conserved site||Coronin 6||WD40/YVTN repeat-like-containing domain superfamily||WD40-repeat-containing domain superfamily||WD40-repeat-containing domain||Anaphase-promoting complex subunit 4, WD40 domain||WD40 repeat||Domain of unknown function DUF1899
hsa-miR-665	ENST00000389279	ENSG00000158941	CCAR2	0.853312	0.00704817	Cell cycle and apoptosis regulator protein||S1-like RNA binding domain||Cell cycle and apoptosis regulator protein 2||DBC1/CARP1 catalytically inactive NUDIX hydrolase domain||EF-hand domain pair
hsa-miR-665	ENST00000391951	ENSG00000142252	GEMIN7	0.863679	0.00570344	SMN complex, gem-associated protein 7
hsa-miR-665	ENST00000392944	ENSG00000160360	GPSM1	0.793185	0.0188267	Tetratricopeptide-like helical domain superfamily||Tetratricopeptide repeat-containing domain||Tetratricopeptide repeat||GoLoco motif
hsa-miR-665	ENST00000394065	ENSG00000174996	KLC2	0.749011	0.0324607	Tetratricopeptide-like helical domain superfamily||Tetratricopeptide repeat-containing domain||Tetratricopeptide repeat||Kinesin light chain||Kinesin light chain repeat||-
hsa-miR-665	ENST00000394067	ENSG00000174996	KLC2	0.88579	0.00341266	Tetratricopeptide-like helical domain superfamily||Tetratricopeptide repeat-containing domain||Tetratricopeptide repeat||Kinesin light chain||Kinesin light chain repeat||-
hsa-miR-665	ENST00000394859	ENSG00000198720	ANKRD13B	0.761072	0.0282804	Ankyrin repeat-containing domain||Ankyrin repeat domain-containing protein 13||Ankyrin repeat||Ankyrin repeat-containing domain superfamily||-||Ubiquitin interacting motif
hsa-miR-665	ENST00000395783	ENSG00000133027	PEMT	-0.808684	0.0150904	Phosphatidyl-N-methylethanolamine/Phosphatidylethanolamine N-methyltransferase||-||Phospholipid methyltransferase
hsa-miR-665	ENST00000397036	ENSG00000126217	MCF2L	-0.876461	0.00428766	-||SH3 domain||CRAL-TRIO lipid binding domain superfamily||Spectrin repeat||DBS, PH domain||CRAL-TRIO lipid binding domain||Spectrin/alpha-actinin||Pleckstrin homology domain||SH3-like domain superfamily||Dbl homology (DH) domain||DBS, SH3 domain||Dbl hom
hsa-miR-665	ENST00000397041	ENSG00000074370	ATP2A3	-0.73116	0.0393081	Cation-transporting P-type ATPase, C-terminal||P-type ATPase, subfamily IIA, SERCA-type||P-type ATPase, transmembrane domain superfamily||P-type ATPase||HAD-like superfamily||P-type ATPase, phosphorylation site||P-type ATPase, cytoplasmic domain N||P-type ATPase, A domain superfamily||Sarcoplasmic/endoplasmic reticulum calcium ATPase 3||HAD superfamily||Cation-transporting P-type ATPase, N-termin…
hsa-miR-665	ENST00000397066	ENSG00000162063	CCNF	0.962783	0.000125301	Tetratricopeptide-like helical domain superfamily||Cyclin||Cyclin-F, metazoan||Cyclin, C-terminal domain||F-box domain||Cyclin-like||Cyclin-like superfamily||-||F-box-like domain superfamily||Cyclin, N-terminal
hsa-miR-665	ENST00000397095	ENSG00000164849	GPR146	-0.779458	0.022577	GPCR, rhodopsin-like, 7TM||G protein-coupled receptor, rhodopsin-like||-||GPR146
hsa-miR-665	ENST00000397748	ENSG00000160282	FTCD	-0.837232	0.00950753	Formiminotransferase, N-terminal subdomain superfamily||Formiminotransferase catalytic domain superfamily||Cyclodeaminase/cyclohydrolase||Formiminotransferase, C-terminal subdomain superfamily||Formiminotransferase, C-terminal subdomain||Formiminotransferase catalytic domain||Formimidoyltransferase-cyclodeaminase-like superfamily||Formiminotransferase, N-terminal subdomain
hsa-miR-665	ENST00000397844	ENSG00000165795	NDRG2	-0.786287	0.0206583	NDRG||-||Protein NDRG2||Alpha/Beta hydrolase fold
hsa-miR-665	ENST00000397853	ENSG00000165795	NDRG2	-0.854009	0.00695204	NDRG||-||Protein NDRG2||Alpha/Beta hydrolase fold
hsa-miR-665	ENST00000397858	ENSG00000165795	NDRG2	-0.731937	0.0389932	NDRG||-||Protein NDRG2||Alpha/Beta hydrolase fold
hsa-miR-665	ENST00000398516	ENSG00000145217	SLC26A1	-0.837177	0.00951668	SLC26A/SulP transporter domain||SLC26A/SulP transporter||STAS domain superfamily||Sulphate anion transporter, conserved site||STAS domain||Solute carrier family 26 member 1
hsa-miR-665	ENST00000400521	ENSG00000184470	TXNRD2	-0.795848	0.0181477	FAD/NAD(P)-binding domain||Pyridine nucleotide-disulphide oxidoreductase, class I||Pyridine nucleotide-disulphide oxidoreductase, class I, active site||FAD/NAD-linked reductase, dimerisation domain superfamily||Pyridine nucleotide-disulphide oxidoreductase, dimerisation domain||FAD/NAD(P)-binding domain superfamily||Thioredoxin/glutathione reductase selenoprotein||-
hsa-miR-665	ENST00000401473	ENSG00000137309	HMGA1	0.803924	0.0161829	High mobility group protein HMGA1, mammal||HMG-I/HMG-Y, DNA-binding, conserved site||High mobility group protein HMGA||AT hook, DNA-binding motif
hsa-miR-665	ENST00000401815	ENSG00000178732	GP5	0.708776	0.0490467	Leucine-rich repeat||Leucine-rich repeat, typical subtype||Cysteine-rich flanking region, C-terminal||Leucine-rich repeat domain superfamily
hsa-miR-665	ENST00000405914	ENSG00000084731	KIF3C	0.907316	0.00185467	Kinesin-like protein||Kinesin motor domain, conserved site||Kinesin motor domain||P-loop containing nucleoside triphosphate hydrolase||-
hsa-miR-665	ENST00000406725	ENSG00000187045	TMPRSS6	-0.725714	0.0415581	SEA domain superfamily||Peptidase S1, PA clan||Spermadhesin, CUB domain superfamily||Serine proteases, trypsin family, serine active site||Serine proteases, trypsin family, histidine active site||LDL receptor-like superfamily||Serine proteases, trypsin domain||Peptidase S1A, chymotrypsin family||Low-density lipoprotein (LDL) receptor class A repeat||SEA domain||Peptidase S1A, matriptase-2||CUB do…
hsa-miR-665	ENST00000409890	ENSG00000115459	ELMOD3	0.776647	0.0233981	ELMO domain||-||ELMO domain-containing protein 3
hsa-miR-665	ENST00000411486	ENSG00000123485	HJURP	0.870588	0.004906	-||Centromere protein Scm3/HJURP||Holliday junction regulator protein family C-terminal||Holliday junction recognition protein, HJURP
hsa-miR-665	ENST00000413272	ENSG00000189233	NUGGC	-0.759251	0.0288891	P-loop containing nucleoside triphosphate hydrolase||-||Dynamin superfamily
hsa-miR-665	ENST00000413947	ENSG00000161513	FDXR	0.724036	0.0422666	FAD/NAD(P)-binding domain superfamily||Ferredoxin-NADP+ reductase, adrenodoxin-type||-||FAD/NAD(P)-binding domain
hsa-miR-665	ENST00000414716	ENSG00000099814	CEP170B	0.873585	0.00458379	CEP170, C-terminal||Forkhead-associated (FHA) domain||SMAD/FHA domain superfamily
hsa-miR-665	ENST00000417424	ENSG00000100359	SGSM3	0.80074	0.0169407	SGSM3, SH3 domain||Rab-GTPase-TBC domain||RUN domain||Rab-GTPase-TBC domain superfamily||SH3-like domain superfamily||RUN domain superfamily||SH3 domain
hsa-miR-665	ENST00000418234	ENSG00000104881	PPP1R13L	0.802434	0.016535	-||SH3 domain||RelA-associated inhibitor||Ankyrin repeat-containing domain||Ankyrin repeat||Ankyrin repeat-containing domain superfamily||SH3-like domain superfamily
hsa-miR-665	ENST00000422725	ENSG00000228594	FNDC10	0.747939	0.0328493	Fibronectin type III domain-containing protein 10
hsa-miR-665	ENST00000423118	ENSG00000008710	PKD1	0.761736	0.0280606	Immunoglobulin-like fold||PLAT/LH2 domain superfamily||Polycystic kidney disease type 1 protein||C-type lectin-like/link domain superfamily||PKD/Chitinase domain||Leucine-rich repeat N-terminal domain||Leucine-rich repeat||Carbohydrate-binding WSC||-||Cysteine-rich flanking region, C-terminal||Polycystin cation channel||C-type lectin fold||PKD domain superfamily||PLAT/LH2 domain||REJ domain||Poly…
hsa-miR-665	ENST00000423525	ENSG00000163931	TKT	0.72092	0.0436016	Transketolase, C-terminal domain||-||Thiamin diphosphate-binding fold||Transketolase-like, pyrimidine-binding domain||Transketolase binding site||Transketolase C-terminal/Pyruvate-ferredoxin oxidoreductase domain II||Transketolase, N-terminal
hsa-miR-665	ENST00000426395	ENSG00000104870	FCGRT	-0.766091	0.0266446	MHC classes I/II-like antigen recognition protein||-||Immunoglobulin-like fold||MHC class I-like antigen recognition-like||Immunoglobulin-like domain||MHC class I-like antigen recognition-like superfamily||Immunoglobulin/major histocompatibility complex, conserved site||Immunoglobulin-like domain superfamily||Immunoglobulin C1-set
hsa-miR-665	ENST00000428004	ENSG00000163995	ABLIM2	0.766539	0.0265014	Villin headpiece domain superfamily||Actin-binding LIM protein 2||Putative adherens-junction anchoring domain||Villin headpiece||Zinc finger, LIM-type
hsa-miR-665	ENST00000428830	ENSG00000149554	CHEK1	0.919885	0.00120952	Checkpoint kinase 1, catalytic domain||Serine/threonine-protein kinase, active site||-||Protein kinase domain||Protein kinase-like domain superfamily||Protein kinase, ATP binding site
hsa-miR-665	ENST00000429455	ENSG00000160360	GPSM1	0.720837	0.0436375	Tetratricopeptide-like helical domain superfamily||Tetratricopeptide repeat-containing domain||Tetratricopeptide repeat||GoLoco motif
hsa-miR-665	ENST00000431666	ENSG00000125505	MBOAT7	0.751876	0.0314355	Membrane bound O-acyl transferase, MBOAT||-
hsa-miR-665	ENST00000439269	ENSG00000127948	POR	-0.748081	0.0327979	Oxidoreductase FAD/NAD(P)-binding||Flavodoxin/nitric oxide synthase||NADPH-cytochrome p450 reductase, FAD-binding, alpha-helical domain superfamily||Flavodoxin-like||Flavoprotein-like superfamily||Flavoprotein pyridine nucleotide cytochrome reductase||-||Ferredoxin reductase-type FAD-binding domain||Riboflavin synthase-like beta-barrel||NADPH-cytochrome P450 reductase||FAD-binding, type 1||Ferred…
hsa-miR-665	ENST00000440411	ENSG00000135473	PAN2	-0.747251	0.0331004	Ubiquitin specific protease domain||Ribonuclease H superfamily||Papain-like cysteine peptidase superfamily||PAN2 domain||PAN2-PAN3 deadenylation complex catalytic subunit PAN2||WD40-repeat-containing domain superfamily||Ribonuclease H-like superfamily||WD40/YVTN repeat-like-containing domain superfamily||Exonuclease, RNase T/DNA polymerase III
hsa-miR-665	ENST00000446197	ENSG00000100897	DCAF11	-0.902995	0.00211922	WD40/YVTN repeat-like-containing domain superfamily||WD repeat protein DCAF11/LEC14B||G-protein beta WD-40 repeat||WD40 repeat||WD40-repeat-containing domain superfamily||WD40-repeat-containing domain||-
hsa-miR-665	ENST00000447654	ENSG00000137309	HMGA1	0.813243	0.0140886	High mobility group protein HMGA1, mammal||HMG-I/HMG-Y, DNA-binding, conserved site||High mobility group protein HMGA||AT hook, DNA-binding motif
hsa-miR-665	ENST00000448525	ENSG00000103249	CLCN7	0.718603	0.0446106	Chloride channel, voltage gated||CBS domain||Chloride channel ClC-7||Chloride channel, core
hsa-miR-665	ENST00000453954	ENSG00000071564	TCF3	0.761938	0.027994	Myc-type, basic helix-loop-helix (bHLH) domain||Helix-loop-helix DNA-binding domain superfamily||-
hsa-miR-665	ENST00000455106	ENSG00000141756	FKBP10	0.731903	0.039007	-||EF-hand domain||FK506-binding protein||Peptidyl-prolyl cis-trans isomerase, FKBP-type||FKBP-type peptidyl-prolyl cis-trans isomerase domain||EF-hand domain pair||EF-Hand 1, calcium-binding site
hsa-miR-665	ENST00000461346	ENSG00000135835	KIAA1614	0.749569	0.0322596	Domain of unknown function DUF4685||PDZ domain||PDZ superfamily
hsa-miR-665	ENST00000479388	ENSG00000137171	KLC4	-0.739649	0.035952	Tetratricopeptide-like helical domain superfamily||Tetratricopeptide repeat-containing domain||Tetratricopeptide repeat||Kinesin light chain||Kinesin light chain repeat||-
hsa-miR-665	ENST00000482155	ENSG00000213533	STIMATE	-0.780173	0.0223713	Store-operated calcium entry regulator STIMATE/YPL162C||-
hsa-miR-665	ENST00000502922	ENSG00000131188	PRR7	0.743999	0.0343028	-
hsa-miR-665	ENST00000504156	ENSG00000170445	HARS	0.790979	0.0194008	Aminoacyl-tRNA synthetase, class II||-||Histidine-tRNA ligase/ATP phosphoribosyltransferase regulatory subunit||Histidine-tRNA ligase||Anticodon-binding||WHEP-TRS domain||Anticodon-binding domain superfamily||Histidyl-anticodon-binding||S15/NS1, RNA-binding
hsa-miR-665	ENST00000510354	ENSG00000123219	CENPK	0.714995	0.0462098	-||Centromere protein Cenp-K
hsa-miR-665	ENST00000517973	ENSG00000211445	GPX3	-0.842058	0.00871996	Thioredoxin-like superfamily||Glutathione peroxidase active site||Glutathione peroxidase conserved site||Glutathione peroxidase||-
hsa-miR-665	ENST00000523677	ENSG00000253313	C1orf210	-0.901706	0.0022026	Type III endosome membrane protein TEMP
hsa-miR-665	ENST00000527697	ENSG00000221968	FADS3	0.844424	0.00834954	Cytochrome b5-like heme/steroid binding domain superfamily||Fatty acid desaturase||Cytochrome b5-like heme/steroid binding domain||Fatty acid desaturase domain
hsa-miR-665	ENST00000528450	ENSG00000149150	SLC43A1	-0.722006	0.0431333	-||Major facilitator superfamily domain||Major facilitator superfamily||MFS transporter superfamily
hsa-miR-665	ENST00000528499	ENSG00000084234	APLP2	0.883101	0.00365172	Proteinase inhibitor I2, Kunitz, conserved site||Amyloidogenic glycoprotein, copper-binding domain superfamily||Pancreatic trypsin inhibitor Kunitz domain superfamily||E2 domain superfamily||Pancreatic trypsin inhibitor Kunitz domain||Amyloidogenic glycoprotein, heparin-binding domain superfamily||Amyloidogenic glycoprotein, extracellular||PH-like domain superfamily||Amyloidogenic glycoprotein, h…
hsa-miR-665	ENST00000528880	ENSG00000255398	HCAR3	-0.717586	0.0450582	G protein-coupled receptor, rhodopsin-like||GPCR, rhodopsin-like, 7TM||Hydroxycarboxylic acid receptor 2/3
hsa-miR-665	ENST00000529047	ENSG00000173599	PC	-0.739936	0.0358419	Biotin carboxylase, C-terminal||ATP-grasp fold||Aldolase-type TIM barrel||Pre-ATP-grasp domain superfamily||Pyruvate carboxyltransferase||Pyruvate carboxylase||Biotin-binding site||Rudiment single hybrid motif||Carboxylase, conserved domain||Single hybrid motif||Biotin/lipoyl attachment||Biotin carboxylase-like, N-terminal domain||Carbamoyl-phosphate synthetase large subunit-like, ATP-binding dom…
hsa-miR-665	ENST00000534028	ENSG00000162241	SLC25A45	-0.836467	0.00963628	Mitochondrial carrier domain superfamily||Mitochondrial carrier protein||-||Mitochondrial substrate/solute carrier
hsa-miR-665	ENST00000536821	ENSG00000166557	TMED3	0.881969	0.00375553	GOLD domain||-||GOLD domain superfamily||TMP21-related
hsa-miR-665	ENST00000550709	ENSG00000135451	TROAP	0.773734	0.0242678	Tastin||-
hsa-miR-665	ENST00000553503	ENSG00000165795	NDRG2	-0.804697	0.0160023	NDRG||-||Protein NDRG2||Alpha/Beta hydrolase fold
hsa-miR-665	ENST00000556147	ENSG00000165795	NDRG2	-0.777192	0.0232375	NDRG||-||Protein NDRG2||Alpha/Beta hydrolase fold
hsa-miR-665	ENST00000559313	ENSG00000188549	CCDC9B	0.807708	0.0153107	-||Protein of unknown function DUF4594
hsa-miR-665	ENST00000561096	ENSG00000105419	MEIS3	0.761057	0.0282856	Homeobox-like domain superfamily||-||Homeobox domain||Homeobox protein PKNOX/Meis, N-terminal||Homeobox KN domain
hsa-miR-665	ENST00000562958	ENSG00000064666	CNN2	0.88705	0.00330414	Calponin homology domain||Smooth muscle protein/calponin||CH domain superfamily||Calponin/LIMCH1||Calponin-2||Calponin repeat||-
hsa-miR-665	ENST00000563234	ENSG00000102931	ARL2BP	0.877918	0.00414241	ADP-ribosylation factor-like protein 2-binding protein||BART domain
hsa-miR-665	ENST00000565691	ENSG00000103154	NECAB2	-0.73624	0.0372781	Dimeric alpha-beta barrel||EF-Hand 1, calcium-binding site||EF-hand domain pair||-||EF-hand domain||Antibiotic biosynthesis monooxygenase domain
hsa-miR-665	ENST00000574330	ENSG00000141505	ASGR1	-0.852207	0.00720234	C-type lectin fold||-||CD209-like, C-type lectin-like domain||C-type lectin, conserved site||C-type lectin-like/link domain superfamily||C-type lectin-like
hsa-miR-665	ENST00000574840	ENSG00000015532	XYLT2	0.721347	0.043417	Xylosyltransferase||Glycosyl transferase, family 14||-
hsa-miR-665	ENST00000575014	ENSG00000132361	CLUH	-0.789217	0.0198673	Clustered mitochondria protein, N-terminal||Tetratricopeptide-like helical domain superfamily||-||CLU central domain||CLU domain||Clustered mitochondria protein
hsa-miR-665	ENST00000576616	ENSG00000124067	SLC12A4	0.813955	0.0139362	Amino acid permease/ SLC12A domain||K/Cl co-transporter 1||-||K/Cl co-transporter||SLC12A transporter family||SLC12A transporter, C-terminal
hsa-miR-665	ENST00000581977	ENSG00000263528	IKBKE	0.909309	0.00174024	Protein kinase domain||Protein kinase, ATP binding site||Protein kinase-like domain superfamily
hsa-miR-665	ENST00000586985	ENSG00000127616	SMARCA4	0.743737	0.0344008	Bromodomain||BRK domain superfamily||Snf2, ATP coupling domain||Glutamine-Leucine-Glutamine, QLQ||P-loop containing nucleoside triphosphate hydrolase||BRK domain||Bromodomain-like superfamily||Helicase superfamily 1/2, ATP-binding domain||Helicase, C-terminal||SWI/SNF complex subunit BRG1||Bromodomain, conserved site||SNF2-related, N-terminal domain||Helicase/SANT-associated domain||-||SNF2-like,…
hsa-miR-665	ENST00000587309	ENSG00000186185	KIF18B	0.927748	0.000892576	Kinesin motor domain||P-loop containing nucleoside triphosphate hydrolase||Kinesin motor domain, conserved site||Kinesin-like protein||Kinesin motor domain superfamily
hsa-miR-665	ENST00000587735	ENSG00000141391	PRELID3A	0.72266	0.0428528	-||PRELI/MSF1 domain||Slowmo/Ups family
hsa-miR-665	ENST00000589498	ENSG00000175322	ZNF519	0.755865	0.0300416	Zinc finger C2H2 superfamily||Zinc finger C2H2-type||-||KRAB domain superfamily||Krueppel-associated box
hsa-miR-665	ENST00000591885	ENSG00000129667	RHBDF2	0.744017	0.034296	Rhomboid-like superfamily||Rhomboid serine protease||Peptidase S54, rhomboid domain||-||Peptidase S54, rhomboid
hsa-miR-665	ENST00000592540	ENSG00000161888	SPC24	0.804168	0.0161258	-||Kinetochore-Ndc80 subunit Spc24
hsa-miR-665	ENST00000599836	ENSG00000235106	BRD3OS	0.766497	0.0265147	-
hsa-miR-665	ENST00000600252	ENSG00000105137	SYDE1	0.746143	0.0335072	-||Rho GTPase-activating protein domain||Rho GTPase activation protein
hsa-miR-665	ENST00000602719	ENSG00000154102	C16orf74	0.781845	0.0218944	Protein of unknown function DUF4597
hsa-miR-665	ENST00000608875	ENSG00000125841	NRSN2	0.80706	0.015458	Neurensin-2||Neurensin
hsa-miR-665	ENST00000614032	ENSG00000188338	SLC38A3	-0.79622	0.018054	Amino acid transporter, transmembrane domain||-
hsa-miR-665	ENST00000617539	ENSG00000049759	NEDD4L	-0.735248	0.0376691	WW domain||E3 ubiquitin-protein ligase, SMURF1 type||C2 domain||HECT, E3 ligase catalytic domain||-||C2 domain superfamily||HECT domain||WW domain superfamily
hsa-miR-665	ENST00000619100	ENSG00000017483	SLC38A5	0.811113	0.0145513	Amino acid transporter, transmembrane domain||-
hsa-miR-665	ENST00000620578	ENSG00000144524	COPS7B	0.885503	0.00343767	COP9 signalosome complex subunit 7b||-||Proteasome component (PCI) domain
hsa-miR-665	ENST00000621492	ENSG00000277363	SRCIN1	-0.747518	0.0330029	Actin interacting protein 3-like, C-terminal||SRC kinase signalling inhibitor 1
hsa-miR-665	ENST00000622769	ENSG00000264230	ANXA8L1	0.742425	0.0348942	Annexin repeat, conserved site||Annexin||Annexin A8||Annexin superfamily||Annexin repeat
hsa-miR-671-3p	ENST00000338492	ENSG00000151640	DPYSL4	0.732806	0.0386431	Metal-dependent hydrolase||Amidohydrolase-related||Dihydropyrimidinase-related protein 4||Metal-dependent hydrolase, composite domain superfamily||Hydantoinase/dihydropyrimidinase
hsa-miR-671-3p	ENST00000380310	ENSG00000099364	FBXL19	0.823797	0.011933	Zinc finger, PHD-type, conserved site||Leucine-rich repeat, cysteine-containing subtype||F-box domain||Leucine-rich repeat domain superfamily||Zinc finger, FYVE/PHD-type||Zinc finger, CXXC-type||-||Zinc finger, PHD-type||Zinc finger, PHD-finger||Zinc finger, RING/FYVE/PHD-type
hsa-miR-671-3p	ENST00000636402	ENSG00000116396	KCNC4	0.739119	0.0361562	Potassium channel, voltage dependent, Kv3.4||-||Potassium channel, voltage dependent, Kv3, inactivation domain||Potassium channel, voltage dependent, Kv||Voltage-dependent channel domain superfamily||Ion transport domain||Potassium channel, voltage dependent, Kv3||BTB/POZ domain||Voltage-gated potassium channel||SKP1/BTB/POZ domain superfamily||Potassium channel tetramerisation-type BTB domain
hsa-miR-675-5p	ENST00000160262	ENSG00000076662	ICAM3	0.802641	0.0164858	Intercellular adhesion molecule||Intercellular adhesion molecule/vascular cell adhesion molecule, N-terminal||-||Immunoglobulin-like fold||Immunoglobulin subtype||Immunoglobulin-like domain||Intercellular adhesion molecule, N-terminal||Immunoglobulin-like domain superfamily
hsa-miR-675-5p	ENST00000223791	ENSG00000106948	AKNA	0.858665	0.00633108	-||Transcription factor, AT-hook-containing
hsa-miR-675-5p	ENST00000258787	ENSG00000136286	MYO1G	0.794753	0.0184248	Myosin head, motor domain||Class I myosin tail homology domain||-||P-loop containing nucleoside triphosphate hydrolase||Class I myosin, motor domain||Kinesin motor domain superfamily
hsa-miR-675-5p	ENST00000265382	ENSG00000107242	PIP5K1B	0.78349	0.0214313	Phosphatidylinositol-4-phosphate 5-kinase, core||Phosphatidylinositol-4-phosphate 5-kinase, C-terminal||-||Phosphatidylinositol-4-phosphate 5-kinase, N-terminal||Phosphatidylinositol-4-phosphate 5-kinase
hsa-miR-675-5p	ENST00000318430	ENSG00000167895	TMC8	0.894177	0.00273248	-||TMC domain||Transmembrane channel-like protein
hsa-miR-675-5p	ENST00000331289	ENSG00000183734	ASCL2	0.918805	0.00125803	Achaete-scute transcription factor-related||Helix-loop-helix DNA-binding domain superfamily||Myc-type, basic helix-loop-helix (bHLH) domain
hsa-miR-675-5p	ENST00000347617	ENSG00000137309	HMGA1	-0.711262	0.0479003	High mobility group protein HMGA1, mammal||HMG-I/HMG-Y, DNA-binding, conserved site||High mobility group protein HMGA||AT hook, DNA-binding motif
hsa-miR-675-5p	ENST00000426335	ENSG00000149182	ARFGAP2	0.956005	0.000205929	Arf GTPase activating protein||ARFGAP/RecO-like zinc finger||-||ArfGAP domain superfamily
hsa-miR-675-5p	ENST00000443726	ENSG00000127152	BCL11B	0.732002	0.0389673	Zinc finger C2H2 superfamily||Zinc finger C2H2-type
hsa-miR-675-5p	ENST00000457828	ENSG00000160285	LSS	-0.714287	0.0465274	Squalene cyclase, C-terminal||Terpenoid cyclases/protein prenyltransferase alpha-alpha toroid||Squalene cyclase||Terpene synthase, conserved site||Squalene cyclase, N-terminal
hsa-miR-675-5p	ENST00000504156	ENSG00000170445	HARS	-0.707018	0.0498671	Aminoacyl-tRNA synthetase, class II||-||Histidine-tRNA ligase/ATP phosphoribosyltransferase regulatory subunit||Histidine-tRNA ligase||Anticodon-binding||WHEP-TRS domain||Anticodon-binding domain superfamily||Histidyl-anticodon-binding||S15/NS1, RNA-binding
hsa-miR-675-5p	ENST00000622306	ENSG00000185164	NOMO2	-0.743095	0.0346417	Carboxypeptidase-like, regulatory domain superfamily||Carbohydrate-binding-like fold||-
hsa-miR-675-5p	ENST00000633239	ENSG00000187017	ESPN	0.856005	0.00668134	Ankyrin repeat-containing domain||Ankyrin repeat-containing domain superfamily||WH2 domain||Ankyrin repeat||-||Espin
hsa-miR-6842-3p	ENST00000017003	ENSG00000015532	XYLT2	0.910406	0.00167932	Xylosyltransferase||Glycosyl transferase, family 14||-
hsa-miR-6842-3p	ENST00000221957	ENSG00000105355	PLIN3	0.830984	0.0105921	Perilipin||-
hsa-miR-6842-3p	ENST00000222254	ENSG00000105647	PIK3R2	0.899218	0.00236956	Rho GTPase-activating protein domain||PI3K p85/p55 subunit||PI3K p85 subunit, C-terminal SH2 domain||SH2 domain superfamily||SH3 domain||Phosphatidylinositol 3-kinase regulatory subunit beta, SH3 domain||SH2 domain||-||Rho GTPase activation protein||SH3-like domain superfamily||PI3K p85 subunit, inter-SH2 domain||PI3K p85 subunit, N-terminal SH2 domain
hsa-miR-6842-3p	ENST00000222482	ENSG00000128510	CPA4	0.870741	0.00488921	Peptidase M14, carboxypeptidase A||Carboxypeptidase, activation peptide||Metallocarboxypeptidase-like, propeptide||-||Carboxypeptidase A, carboxypeptidase domain
hsa-miR-6842-3p	ENST00000238607	ENSG00000119630	PGF	0.969383	7.0115e-05	Platelet-derived growth factor, conserved site||Cystine-knot cytokine||PDGF/VEGF domain
hsa-miR-6842-3p	ENST00000242209	ENSG00000122642	FKBP9	0.857319	0.00650676	EF-hand domain||Peptidyl-prolyl cis-trans isomerase, FKBP-type||EF-Hand 1, calcium-binding site||EF-hand domain pair||FKBP-type peptidyl-prolyl cis-trans isomerase domain
hsa-miR-6842-3p	ENST00000249842	ENSG00000129009	ISLR	0.879523	0.00398618	Cysteine-rich flanking region, C-terminal||Immunoglobulin-like fold||Immunoglobulin subtype 2||Immunoglobulin-like domain||Immunoglobulin I-set||Immunoglobulin-like domain superfamily||Leucine-rich repeat domain superfamily||Leucine-rich repeat||Leucine-rich repeat, typical subtype
hsa-miR-6842-3p	ENST00000250056	ENSG00000129195	PIMREG	0.842612	0.0086324	RCS1||-
hsa-miR-6842-3p	ENST00000252085	ENSG00000253159	PCDHGA12	0.877431	0.00419067	Cadherin, cytoplasmic C-terminal domain||Cadherin, N-terminal||Cadherin conserved site||Cadherin||Cadherin, C-terminal catenin-binding domain||Cadherin-like
hsa-miR-6842-3p	ENST00000252599	ENSG00000130309	COLGALT1	0.868923	0.00509116	Glycosyl transferase, family 25||Nucleotide-diphospho-sugar transferases
hsa-miR-6842-3p	ENST00000257261	ENSG00000134824	FADS2	0.892311	0.00287545	Fatty acid desaturase||-||Cytochrome b5-like heme/steroid binding domain superfamily||Cytochrome b5-like heme/steroid binding domain||Fatty acid desaturase domain
hsa-miR-6842-3p	ENST00000259206	ENSG00000136689	IL1RN	0.829732	0.0108184	Interleukin-1 receptor antagonist||Cytokine IL1/FGF||Interleukin-1 conserved site||Interleukin-1 family||Interleukin-1 receptor antagonist/Interleukin-36
hsa-miR-6842-3p	ENST00000260743	ENSG00000138172	CALHM2	0.830148	0.0107428	Calcium homeostasis modulator protein 2||Calcium homeostasis modulator family
hsa-miR-6842-3p	ENST00000261654	ENSG00000111452	ADGRD1	0.88414	0.00355809	Concanavalin A-like lectin/glucanase domain superfamily||Pentraxin-related||GPS motif||GPCR, family 2, secretin-like||-||GPCR, family 2, secretin-like, conserved site||GPCR, family 2-like
hsa-miR-6842-3p	ENST00000261861	ENSG00000103647	CORO2B	0.791718	0.0192073	Coronin||Coronin 2B||WD40/YVTN repeat-like-containing domain superfamily||WD40 repeat, conserved site||WD40 repeat||WD40-repeat-containing domain superfamily||WD40-repeat-containing domain||Domain of unknown function DUF1899
hsa-miR-6842-3p	ENST00000264039	ENSG00000063660	GPC1	0.79519	0.018314	Glypican||Glypican, conserved site||Glypican-1
hsa-miR-6842-3p	ENST00000272223	ENSG00000143867	OSR1	0.826544	0.0114085	Zinc finger C2H2 superfamily||Zinc finger C2H2-type
hsa-miR-6842-3p	ENST00000275517	ENSG00000146670	CDCA5	0.833525	0.0101421	-||Sororin protein
hsa-miR-6842-3p	ENST00000278460	ENSG00000149179	C11orf49	0.976924	3.01908e-05	-||UPF0705 protein C11orf49
hsa-miR-6842-3p	ENST00000294599	ENSG00000162591	MEGF6	0.950909	0.000284983	Laminin EGF domain||EMI domain||Growth factor receptor cysteine-rich domain superfamily||EGF-like, conserved site||EGF-like calcium-binding, conserved site||-||EGF-like calcium-binding domain||EGF-type aspartate/asparagine hydroxylation site||EGF-like domain
hsa-miR-6842-3p	ENST00000295802	ENSG00000042445	RETSAT	-0.74328	0.034572	-||FAD/NAD(P)-binding domain superfamily
hsa-miR-6842-3p	ENST00000297469	ENSG00000164850	GPER1	0.874305	0.00450843	GPCR, rhodopsin-like, 7TM||G protein-coupled receptor, rhodopsin-like||-
hsa-miR-6842-3p	ENST00000299506	ENSG00000166402	TUB	0.873602	0.00458198	Tubby, C-terminal||Tubby, C-terminal, conserved site||Tubby-like, C-terminal||Tubby, N-terminal
hsa-miR-6842-3p	ENST00000301019	ENSG00000167513	CDT1	0.800401	0.0170227	CDT1 Geminin-binding domain-like||DNA replication factor Cdt1, C-terminal||Winged helix DNA-binding domain superfamily
hsa-miR-6842-3p	ENST00000301072	ENSG00000167553	TUBA1C	0.760652	0.0284201	Tubulin, C-terminal||Tubulin/FtsZ, 2-layer sandwich domain||Tubulin/FtsZ, GTPase domain||Tubulin, conserved site||Tubulin||-||Tubulin/FtsZ, GTPase domain superfamily||Alpha tubulin||Tubulin/FtsZ, C-terminal domain superfamily||Tubulin/FtsZ, C-terminal
hsa-miR-6842-3p	ENST00000301634	ENSG00000167900	TK1	0.918696	0.00126304	Thymidine kinase, conserved site||Thymidine kinase||P-loop containing nucleoside triphosphate hydrolase
hsa-miR-6842-3p	ENST00000303375	ENSG00000011028	MRC2	0.810119	0.0147705	C-type lectin fold||Ricin B-like lectins||Kringle-like fold||-||C-type lectin-like/link domain superfamily||CD209-like, C-type lectin-like domain||Fibronectin type II domain||C-type lectin-like||Fibronectin type II domain superfamily||Ricin B, lectin domain||C-type lectin, conserved site
hsa-miR-6842-3p	ENST00000311890	ENSG00000173641	HSPB7	0.97557	3.57845e-05	Alpha crystallin/Hsp20 domain||Small heat shock protein HSP20||Heat shock protein beta-7, ACD domain||HSP20-like chaperone||Alpha crystallin/Heat shock protein
hsa-miR-6842-3p	ENST00000312358	ENSG00000072195	SPEG	0.862058	0.00590181	Serine/threonine-protein kinase, active site||Protein kinase-like domain superfamily||Fibronectin type III superfamily||Immunoglobulin-like fold||-||Fibronectin type III||Serine/threonine protein kinase, striated muscle-specific||Immunoglobulin subtype 2||Immunoglobulin subtype||Protein kinase, ATP binding site||Immunoglobulin-like domain||Immunoglobulin I-set||IQ motif, EF-hand binding site||Pro…
hsa-miR-6842-3p	ENST00000317734	ENSG00000080189	SLC35C2	0.716603	0.0454928	Sugar phosphate transporter domain
hsa-miR-6842-3p	ENST00000322810	ENSG00000178209	PLEC	0.849572	0.00757868	Plectin/S10, N-terminal||Spectrin/alpha-actinin||Plectin repeat||Winged helix-like DNA-binding domain superfamily||Plectin||SH3 domain||Actinin-type actin-binding domain, conserved site||Calponin homology domain||Plakin repeat superfamily||CH domain superfamily
hsa-miR-6842-3p	ENST00000327259	ENSG00000179292	TMEM151A	0.820005	0.0126815	Transmembrane protein 151
hsa-miR-6842-3p	ENST00000332598	ENSG00000184840	TMED9	0.803153	0.0163644	TMP21-related||GOLD domain
hsa-miR-6842-3p	ENST00000335473	ENSG00000133454	MYO18B	0.809497	0.0149087	Kinesin motor domain superfamily||IQ motif, EF-hand binding site||-||Myosin IQ motif-containing domain superfamily||Unconventional myosin-XVIIIb||Class XVIII myosin, motor domain||P-loop containing nucleoside triphosphate hydrolase||Myosin head, motor domain
hsa-miR-6842-3p	ENST00000338863	ENSG00000007866	TEAD3	0.73185	0.0390285	TEA/ATTS domain superfamily||TEA/ATTS domain||-||Transcriptional enhancer factor TEF-5 (TEAD3)||Transcriptional enhancer factor, metazoa
hsa-miR-6842-3p	ENST00000340850	ENSG00000171680	PLEKHG5	0.961745	0.000135977	Dbl homology (DH) domain superfamily||PH-like domain superfamily||Ubiquitin-like domain superfamily||Pleckstrin homology domain||Dbl homology (DH) domain||-
hsa-miR-6842-3p	ENST00000341712	ENSG00000133030	MPRIP	0.719554	0.0441947	-||Pleckstrin homology domain||PH-like domain superfamily
hsa-miR-6842-3p	ENST00000342784	ENSG00000105137	SYDE1	0.849999	0.00751697	-||Rho GTPase-activating protein domain||Rho GTPase activation protein
hsa-miR-6842-3p	ENST00000345136	ENSG00000178209	PLEC	0.758428	0.0291665	Plectin/S10, N-terminal||Spectrin/alpha-actinin||Plectin repeat||Winged helix-like DNA-binding domain superfamily||Plectin||SH3 domain||Actinin-type actin-binding domain, conserved site||Calponin homology domain||Plakin repeat superfamily||CH domain superfamily
hsa-miR-6842-3p	ENST00000346192	ENSG00000073792	IGF2BP2	0.897627	0.0024805	RNA recognition motif domain||Insulin-like growth factor 2 mRNA-binding protein 2||K Homology domain, type 1||IGF2BP2, RNA recognition motif 1||K Homology domain||RNA-binding domain superfamily||K Homology domain, type 1 superfamily||Nucleotide-binding alpha-beta plait domain superfamily
hsa-miR-6842-3p	ENST00000346249	ENSG00000101150	TPD52L2	0.868644	0.0051226	Tumour protein D52||Six-hairpin glycosidase-like superfamily
hsa-miR-6842-3p	ENST00000348127	ENSG00000106348	IMPDH1	0.753165	0.0309811	IMP dehydrogenase / GMP reductase, conserved site||IMP dehydrogenase/GMP reductase||Inosine-5'-monophosphate dehydrogenase||CBS domain||-||Aldolase-type TIM barrel
hsa-miR-6842-3p	ENST00000354124	ENSG00000173918	C1QTNF1	0.950016	0.000300606	C1q domain||Tumour necrosis factor-like domain superfamily||Collagen triple helix repeat
hsa-miR-6842-3p	ENST00000354547	ENSG00000197467	COL13A1	0.873602	0.00458198	Collagen triple helix repeat||-
hsa-miR-6842-3p	ENST00000354884	ENSG00000165915	SLC39A13	0.853107	0.00707664	Zinc/iron permease
hsa-miR-6842-3p	ENST00000356575	ENSG00000162591	MEGF6	0.917752	0.00130656	Laminin EGF domain||EMI domain||Growth factor receptor cysteine-rich domain superfamily||EGF-like, conserved site||EGF-like calcium-binding, conserved site||-||EGF-like calcium-binding domain||EGF-type aspartate/asparagine hydroxylation site||EGF-like domain
hsa-miR-6842-3p	ENST00000361971	ENSG00000198753	PLXNB3	0.717042	0.0452985	Sema domain superfamily||IPT domain||Plexin, cytoplasmic RasGAP domain||Sema domain||Plexin family||PSI domain||WD40/YVTN repeat-like-containing domain superfamily||Rho GTPase activation protein||Immunoglobulin-like fold||Immunoglobulin E-set||Plexin repeat
hsa-miR-6842-3p	ENST00000362011	ENSG00000198892	SHISA4	0.93178	0.000753668	Shisa family
hsa-miR-6842-3p	ENST00000369850	ENSG00000196924	FLNA	0.829048	0.0109434	-||Immunoglobulin-like fold||Immunoglobulin E-set||CH domain superfamily||Filamin/ABP280 repeat-like||Filamin A||Filamin/ABP280 repeat||Actinin-type actin-binding domain, conserved site||Calponin homology domain
hsa-miR-6842-3p	ENST00000369984	ENSG00000172534	HCFC1	0.875514	0.00438379	Fibronectin type III||Immunoglobulin-like fold||Host cell factor 1||Kelch repeat type 1||Fibronectin type III superfamily||Kelch-type beta propeller
hsa-miR-6842-3p	ENST00000370655	ENSG00000165887	ANKRD2	0.730879	0.0394223	Ankyrin repeat-containing domain superfamily||Ankyrin repeat||Ankyrin repeat-containing domain
hsa-miR-6842-3p	ENST00000372310	ENSG00000196517	SLC6A9	0.867407	0.00526355	Sodium:neurotransmitter symporter||Sodium:neurotransmitter symporter, glycine, type 1||Sodium:neurotransmitter symporter superfamily
hsa-miR-6842-3p	ENST00000372722	ENSG00000244274	DBNDD2	0.963276	0.000120437	Dysbindin
hsa-miR-6842-3p	ENST00000373203	ENSG00000106991	ENG	0.945472	0.000388919	Zona pellucida domain
hsa-miR-6842-3p	ENST00000380317	ENSG00000099385	BCL7C	0.787024	0.0204576	BCL7||-
hsa-miR-6842-3p	ENST00000382062	ENSG00000118004	COLEC11	0.87553	0.0043821	Collectin, C-type lectin-like domain||-||C-type lectin fold||C-type lectin-like||C-type lectin, conserved site||C-type lectin-like/link domain superfamily||Collagen triple helix repeat
hsa-miR-6842-3p	ENST00000382381	ENSG00000167972	ABCA3	0.865823	0.00544766	ABC transporter A||P-loop containing nucleoside triphosphate hydrolase||ATP-binding cassette sub-family A member 3||ABC transporter, conserved site||AAA+ ATPase domain||ABC transporter-like
hsa-miR-6842-3p	ENST00000389703	ENSG00000103253	HAGHL	0.875008	0.00443566	-||Hydroxyacylglutathione hydrolase, MBL domain||Ribonuclease Z/Hydroxyacylglutathione hydrolase-like||Hydroxyacylglutathione hydrolase||Hydroxyacylglutathione hydrolase, C-terminal domain||Metallo-beta-lactamase
hsa-miR-6842-3p	ENST00000397054	ENSG00000117385	P3H1	0.80059	0.016977	Oxoglutarate/iron-dependent dioxygenase||Tetratricopeptide-like helical domain superfamily||Prolyl 4-hydroxylase, alpha subunit||-
hsa-miR-6842-3p	ENST00000398587	ENSG00000253873	PCDHGA11	0.756988	0.0296562	Cadherin, C-terminal catenin-binding domain||Cadherin-like||Cadherin, cytoplasmic C-terminal domain||Cadherin conserved site||Cadherin, N-terminal||Cadherin
hsa-miR-6842-3p	ENST00000398975	ENSG00000197467	COL13A1	0.873602	0.00458198	Collagen triple helix repeat||-
hsa-miR-6842-3p	ENST00000402284	ENSG00000100029	PES1	-0.716595	0.0454965	Pescadillo||BRCT domain superfamily||BRCT domain
hsa-miR-6842-3p	ENST00000403172	ENSG00000183010	PYCR1	0.838969	0.00921912	Pyrroline-5-carboxylate reductase, catalytic, N-terminal||Pyrroline-5-carboxylate reductase, dimerisation domain||NAD(P)-binding domain superfamily||6-phosphogluconate dehydrogenase-like, C-terminal domain superfamily||Pyrroline-5-carboxylate reductase
hsa-miR-6842-3p	ENST00000409223	ENSG00000168427	KLHL30	0.889348	0.00311212	Kelch-type beta propeller||BTB/Kelch-associated||Kelch-like protein 30||Kelch repeat type 1||BTB/POZ domain||BTB-kelch protein||SKP1/BTB/POZ domain superfamily
hsa-miR-6842-3p	ENST00000409251	ENSG00000054356	PTPRN	0.936459	0.000611192	RESP18 domain||Tyrosine specific protein phosphatases domain||PTP type protein phosphatase||Protein-tyrosine phosphatase receptor IA-2, ectodomain superfamily||-||Protein-tyrosine phosphatase, catalytic||Protein-tyrosine phosphatase receptor IA-2 ectodomain||Receptor-type tyrosine-protein phosphatase-like N/N2||Protein-tyrosine phosphatase, active site||Protein-tyrosine phosphatase-like
hsa-miR-6842-3p	ENST00000420980	ENSG00000011332	DPF1	0.873602	0.00458198	-||Zinc finger, PHD-type||Zinc finger, PHD-finger||Zinc finger, RING/FYVE/PHD-type||Zinc finger C2H2-type||Zinc finger C2H2 superfamily||Requiem/DPF N-terminal domain||Zinc finger, FYVE/PHD-type||Zinc finger protein neuro-d4
hsa-miR-6842-3p	ENST00000422725	ENSG00000228594	FNDC10	0.933113	0.000711076	Fibronectin type III domain-containing protein 10
hsa-miR-6842-3p	ENST00000424778	ENSG00000069188	SDK2	0.873602	0.00458198	Immunoglobulin-like domain||Immunoglobulin-like domain superfamily||Immunoglobulin I-set||Immunoglobulin-like fold||Fibronectin type III||Immunoglobulin subtype||Immunoglobulin subtype 2||Fibronectin type III superfamily
hsa-miR-6842-3p	ENST00000461209	ENSG00000105808	RASA4	0.759175	0.0289147	PH-like domain superfamily||Zinc finger, Btk motif||C2 domain||Ras GTPase-activating domain||Ras GTPase-activating proteins||Ras GTPase-activating protein, conserved site||Rho GTPase activation protein||Pleckstrin homology domain||-||RASA4, PH domain||C2 domain superfamily
hsa-miR-6842-3p	ENST00000462460	ENSG00000116584	ARHGEF2	0.945297	0.000392639	ARHGEF2, PH domain||-||Protein kinase C-like, phorbol ester/diacylglycerol-binding domain||Pleckstrin homology domain||Dbl homology (DH) domain||Dbl homology (DH) domain superfamily||PH-like domain superfamily
hsa-miR-6842-3p	ENST00000464076	ENSG00000105649	RAB3A	0.781198	0.0220781	Small GTPase superfamily||Small GTP-binding protein domain||Rab3||P-loop containing nucleoside triphosphate hydrolase
hsa-miR-6842-3p	ENST00000465120	ENSG00000120093	HOXB3	0.797881	0.0176398	Homeobox-like domain superfamily||Homeobox protein, antennapedia type, conserved site||Domain of unknown function DUF4074||Homeobox, conserved site||Homeobox domain||Homeobox domain, metazoa||-
hsa-miR-6842-3p	ENST00000470772	ENSG00000106348	IMPDH1	0.862878	0.00580083	IMP dehydrogenase / GMP reductase, conserved site||IMP dehydrogenase/GMP reductase||Inosine-5'-monophosphate dehydrogenase||CBS domain||-||Aldolase-type TIM barrel
hsa-miR-6842-3p	ENST00000509465	ENSG00000145214	DGKQ	0.971433	5.70399e-05	Ubiquitin-like domain superfamily||Inorganic polyphosphate/ATP-NAD kinase, N-terminal||NAD kinase/diacylglycerol kinase-like domain superfamily||Diacylglycerol/phorbol-ester binding||Diacylglycerol kinase, catalytic domain||Diacylglycerol kinase||Diacylglycerol kinase, accessory domain||Protein kinase C-like, phorbol ester/diacylglycerol-binding domain||Ras-associating (RA) domain
hsa-miR-6842-3p	ENST00000518325	ENSG00000253537	PCDHGA7	0.728377	0.0404484	Cadherin conserved site||Cadherin, N-terminal||Cadherin||Cadherin, cytoplasmic C-terminal domain||Cadherin-like||Cadherin, C-terminal catenin-binding domain
hsa-miR-6842-3p	ENST00000527323	ENSG00000014216	CAPN1	0.919783	0.00121405	Peptidase C2, calpain, catalytic domain||Peptidase C2, calpain family||EF-hand domain||Calpain subdomain III||Calpain-1||Cysteine peptidase, cysteine active site||EF-hand domain pair||Papain-like cysteine peptidase superfamily||Calpain large subunit, domain III superfamily||-||Peptidase C2, calpain, domain III||Peptidase C2, calpain, large subunit, domain III||EF-Hand 1, calcium-binding site
hsa-miR-6842-3p	ENST00000528522	ENSG00000154096	THY1	0.715555	0.0459593	Immunoglobulin-like domain superfamily||Immunoglobulin-like domain||Immunoglobulin||Thy-1 membrane glycoprotein||-||Immunoglobulin-like fold||Immunoglobulin V-set domain
hsa-miR-6842-3p	ENST00000533419	ENSG00000149798	CDC42EP2	0.826249	0.0114642	Cdc42 effector||CRIB domain||Cdc42 effector protein 2
hsa-miR-6842-3p	ENST00000536983	ENSG00000175567	UCP2	0.873602	0.00458198	Mitochondrial carrier domain superfamily||-||Mitochondrial substrate/solute carrier||Mitochondrial carrier UCP-like
hsa-miR-6842-3p	ENST00000544835	ENSG00000105701	FKBP8	0.970348	6.37378e-05	Tetratricopeptide repeat-containing domain||FKBP-type peptidyl-prolyl cis-trans isomerase domain||-||Tetratricopeptide repeat 2||Tetratricopeptide-like helical domain superfamily||Peptidyl-prolyl cis-trans isomerase, FKBP-type||Tetratricopeptide repeat||Tetratricopeptide repeat 1
hsa-miR-6842-3p	ENST00000553716	ENSG00000119630	PGF	0.913718	0.00150369	Platelet-derived growth factor, conserved site||Cystine-knot cytokine||PDGF/VEGF domain
hsa-miR-6842-3p	ENST00000567607	ENSG00000140682	TGFB1I1	0.959946	0.000155858	-||Leupaxin/Paxillin/TGFB1I1||Zinc finger, LIM-type
hsa-miR-6842-3p	ENST00000571252	ENSG00000262576	PCDHGA4	0.747479	0.033017	Cadherin, cytoplasmic C-terminal domain||Cadherin conserved site||Cadherin||Cadherin, N-terminal||Cadherin, C-terminal catenin-binding domain||Cadherin-like
hsa-miR-6842-3p	ENST00000583355	ENSG00000108591	DRG2	0.873602	0.00458198	GTP1/OBG, conserved site||TGS||-||GTP binding protein, second domain||GTP binding domain||Small GTP-binding protein domain||Beta-grasp domain superfamily||P-loop containing nucleoside triphosphate hydrolase||TGS-like||OBG-type guanine nucleotide-binding (G) domain
hsa-miR-6842-3p	ENST00000583389	ENSG00000161960	EIF4A1	0.853456	0.00702829	Eukaryotic initiation factor 4A||Helicase superfamily 1/2, ATP-binding domain||Helicase, C-terminal||-||DEAD/DEAH box helicase domain||ATP-dependent RNA helicase DEAD-box, conserved site||RNA helicase, DEAD-box type, Q motif||P-loop containing nucleoside triphosphate hydrolase
hsa-miR-6842-3p	ENST00000585683	ENSG00000125319	C17orf53	0.912348	0.00157479	Protein of unknown function DUF4539
hsa-miR-6842-3p	ENST00000587735	ENSG00000141391	PRELID3A	0.887761	0.00324398	-||PRELI/MSF1 domain||Slowmo/Ups family
hsa-miR-6842-3p	ENST00000591608	ENSG00000105520	PLPPR2	0.803048	0.0163894	Lipid phosphate phosphatase-related protein type 2||Phosphatidic acid phosphatase type 2/haloperoxidase||Phosphatidic acid phosphatase type 2/haloperoxidase superfamily
hsa-miR-6842-3p	ENST00000600440	ENSG00000105137	SYDE1	0.83837	0.00931792	-||Rho GTPase-activating protein domain||Rho GTPase activation protein
hsa-miR-6842-3p	ENST00000616000	ENSG00000137868	STRA6	0.873602	0.00458198	-||Receptor for retinol uptake STRA6
hsa-miR-6842-3p	ENST00000617961	ENSG00000128965	CHAC1	0.873602	0.00458198	-||Gamma-glutamyl cyclotransferase-like superfamily||Glutathione-specific gamma-glutamylcyclotransferase||Gamma-glutamyl cyclotransferase-like
hsa-miR-6842-3p	ENST00000642221	ENSG00000167460	TPM4	0.768369	0.0259217	-||Tropomyosin
hsa-miR-6842-3p	ENST00000647977	ENSG00000128510	CPA4	0.911709	0.0016087	Peptidase M14, carboxypeptidase A||Carboxypeptidase, activation peptide||Metallocarboxypeptidase-like, propeptide||-||Carboxypeptidase A, carboxypeptidase domain
hsa-miR-758-3p	ENST00000312134	ENSG00000175315	CST6	0.924114	0.00103125	Cystatin||Cystatin domain||Proteinase inhibitor I25, cystatin, conserved site
hsa-miR-7706	ENST00000307972	ENSG00000137166	FOXP4	0.707557	0.0496147	Winged helix DNA-binding domain superfamily||FOXP, coiled-coil domain||Fork head domain||Winged helix-like DNA-binding domain superfamily||-||Fork head domain conserved site 2
hsa-miR-7706	ENST00000310775	ENSG00000140525	FANCI	0.736784	0.0370645	-||FANCI solenoid 1 domain||FANCI solenoid 3 domain||FANCI helical domain 1||Fanconi anemia group I protein||FANCI solenoid 1 cap||FANCI solenoid 4 domain||FANCI solenoid 2 domain||FANCI helical domain 2
hsa-miR-7706	ENST00000322583	ENSG00000176381	PRR18	-0.729505	0.0399838	Proline-rich protein 18
hsa-miR-7706	ENST00000388767	ENSG00000167549	CORO6	0.914753	0.00145138	Coronin||-||WD40 repeat, conserved site||Coronin 6||WD40/YVTN repeat-like-containing domain superfamily||WD40-repeat-containing domain superfamily||WD40-repeat-containing domain||Anaphase-promoting complex subunit 4, WD40 domain||WD40 repeat||Domain of unknown function DUF1899
hsa-miR-7706	ENST00000615915	ENSG00000269313	MAGIX	-0.712629	0.0472772	PDZ domain-containing protein MAGIX||PDZ superfamily||PDZ domain||-
hsa-miR-7706	ENST00000620307	ENSG00000269226	TMSB15B	0.911397	0.00162544	Beta-thymosin||Beta-thymosin superfamily
hsa-miR-7974	ENST00000216083	ENSG00000183741	CBX6	0.885132	0.00347018	Chromo domain||Chromo domain, conserved site||Chromo domain subgroup||Chromo/chromo shadow domain||Chromo-like domain superfamily||CBX family C-terminal motif
hsa-miR-7974	ENST00000236040	ENSG00000117385	P3H1	0.815414	0.0136267	Oxoglutarate/iron-dependent dioxygenase||Tetratricopeptide-like helical domain superfamily||Prolyl 4-hydroxylase, alpha subunit||-
hsa-miR-7974	ENST00000246117	ENSG00000125912	NCLN	0.724788	0.0419479	-||Nicalin||Peptidase M28
hsa-miR-7974	ENST00000261654	ENSG00000111452	ADGRD1	0.723321	0.0425706	Concanavalin A-like lectin/glucanase domain superfamily||Pentraxin-related||GPS motif||GPCR, family 2, secretin-like||-||GPCR, family 2, secretin-like, conserved site||GPCR, family 2-like
hsa-miR-7974	ENST00000264249	ENSG00000115526	CHST10	0.875826	0.0043519	Sulfotransferase||Carbohydrate sulfotransferase 8-10
hsa-miR-7974	ENST00000270645	ENSG00000142552	RCN3	0.739577	0.0359798	EF-hand domain pair||EF-Hand 1, calcium-binding site||EF-hand domain||-
hsa-miR-7974	ENST00000291577	ENSG00000160221	GATD3A	-0.711783	0.0476621	-||Class I glutamine amidotransferase-like
hsa-miR-7974	ENST00000291775	ENSG00000160360	GPSM1	0.766451	0.0265295	Tetratricopeptide-like helical domain superfamily||Tetratricopeptide repeat-containing domain||Tetratricopeptide repeat||GoLoco motif
hsa-miR-7974	ENST00000293894	ENSG00000005513	SOX8	0.958335	0.000175215	Transcription factor SOX-8||Sox developmental protein N-terminal||High mobility group box domain superfamily||High mobility group box domain
hsa-miR-7974	ENST00000296388	ENSG00000117385	P3H1	0.865205	0.00552064	Oxoglutarate/iron-dependent dioxygenase||Tetratricopeptide-like helical domain superfamily||Prolyl 4-hydroxylase, alpha subunit||-
hsa-miR-7974	ENST00000299705	ENSG00000166557	TMED3	0.753888	0.0307276	GOLD domain||-||GOLD domain superfamily||TMP21-related
hsa-miR-7974	ENST00000299759	ENSG00000166592	RRAD	0.752813	0.0311046	Small GTPase superfamily||Small GTPase superfamily, Ras-type||GTP-binding protein Rad||Small GTP-binding protein domain||P-loop containing nucleoside triphosphate hydrolase||Ras-related small G protein, RGK family
hsa-miR-7974	ENST00000301264	ENSG00000167657	DAPK3	0.813527	0.0140277	Serine/threonine-protein kinase, active site||Protein kinase domain||Protein kinase, ATP binding site||Protein kinase-like domain superfamily
hsa-miR-7974	ENST00000301382	ENSG00000167733	HSD11B1L	0.916678	0.00135731	-||Short-chain dehydrogenase/reductase SDR||NAD(P)-binding domain superfamily||Short-chain dehydrogenase/reductase, conserved site
hsa-miR-7974	ENST00000301458	ENSG00000167775	CD320	0.732731	0.0386732	Low-density lipoprotein (LDL) receptor class A repeat||LDL receptor-like superfamily||-||Low-density lipoprotein (LDL) receptor class A, conserved site
hsa-miR-7974	ENST00000308020	ENSG00000174915	PTDSS2	0.749406	0.0323179	Phosphatidyl serine synthase||-
hsa-miR-7974	ENST00000309519	ENSG00000117411	B4GALT2	0.776944	0.0233105	Galactosyltransferase, C-terminal||Beta-1,4-galactosyltransferase||Galactosyltransferase, N-terminal||Nucleotide-diphospho-sugar transferases
hsa-miR-7974	ENST00000309602	ENSG00000173621	LRFN4	0.83431	0.0100054	Leucine-rich repeat, typical subtype||Fibronectin type III superfamily||Leucine-rich repeat||Leucine-rich repeat domain superfamily||Immunoglobulin I-set||Immunoglobulin-like domain superfamily||Immunoglobulin-like domain||Immunoglobulin subtype 2||Immunoglobulin subtype||Cysteine-rich flanking region, C-terminal||Fibronectin type III||Immunoglobulin-like fold
hsa-miR-7974	ENST00000328957	ENSG00000182870	GALNT9	0.735108	0.0377247	Ricin B, lectin domain||WW domain||Ricin B-like lectins||Glycosyltransferase 2-like||Nucleotide-diphospho-sugar transferases
hsa-miR-7974	ENST00000329962	ENSG00000182272	B4GALNT4	0.819251	0.0128337	Chondroitin N-acetylgalactosaminyltransferase||Nucleotide-diphospho-sugar transferases||PA14 domain||-||PA14/GLEYA domain
hsa-miR-7974	ENST00000330062	ENSG00000182054	IDH2	-0.737625	0.0367357	-||Isocitrate dehydrogenase NADP-dependent||Isopropylmalate dehydrogenase-like domain||Isocitrate/isopropylmalate dehydrogenase, conserved site
hsa-miR-7974	ENST00000341105	ENSG00000179348	GATA2	0.823622	0.0119669	Transcription factor GATA-2||-||Zinc finger, GATA-type||Transcription factor, GATA-2/3||Zinc finger, NHR/GATA-type||Transcription factor GATA
hsa-miR-7974	ENST00000342272	ENSG00000149596	JPH2	0.99488	3.34165e-07	Junctophilin||MORN motif
hsa-miR-7974	ENST00000348039	ENSG00000021762	OSBPL5	0.968216	7.8371e-05	-||Oxysterol-binding protein||Oxysterol-binding protein superfamily||PH-like domain superfamily||Oxysterol-binding protein, conserved site||Pleckstrin homology domain
hsa-miR-7974	ENST00000348127	ENSG00000106348	IMPDH1	0.829429	0.0108736	IMP dehydrogenase / GMP reductase, conserved site||IMP dehydrogenase/GMP reductase||Inosine-5'-monophosphate dehydrogenase||CBS domain||-||Aldolase-type TIM barrel
hsa-miR-7974	ENST00000356518	ENSG00000149451	ADAM33	0.899186	0.00237177	Reprolysin domain, adamalysin-type||EGF-like domain||Peptidase M12B, ADAM/reprolysin||ADAM, cysteine-rich||Peptidase M12B, propeptide||EGF-like, conserved site||Disintegrin, conserved site||Disintegrin domain||Disintegrin domain superfamily||Metallopeptidase, catalytic domain superfamily
hsa-miR-7974	ENST00000357227	ENSG00000102225	CDK16	0.759402	0.0288384	-||Serine/threonine-protein kinase, active site||Protein kinase-like domain superfamily||Protein kinase, ATP binding site||Protein kinase domain
hsa-miR-7974	ENST00000360674	ENSG00000143537	ADAM15	0.922245	0.00110776	-||Peptidase M12B, propeptide||ADAM, cysteine-rich||Peptidase M12B, ADAM/reprolysin||Reprolysin domain, adamalysin-type||EGF-like domain||Metallopeptidase, catalytic domain superfamily||Disintegrin domain superfamily||Disintegrin domain||ADAM15 peptidase|
hsa-miR-7974	ENST00000360876	ENSG00000106263	EIF3B	0.766511	0.0265103	Eukaryotic translation initiation factor 3 subunit B||Translation initiation factor, beta propellor-like domain||eIF3B, RNA recognition motif||RNA recognition motif domain||WD40/YVTN repeat-like-containing domain superfamily||WD40-repeat-containing domain superfamily||Nucleotide-binding alpha-beta plait domain superfamily||RNA-binding domain superfamily
hsa-miR-7974	ENST00000361981	ENSG00000198910	L1CAM	0.740048	0.0357989	Neurofascin/L1/NrCAM, C-terminal domain||Fibronectin type III superfamily||Immunoglobulin-like fold||Fibronectin type III||Immunoglobulin subtype||Immunoglobulin subtype 2||Immunoglobulin-like domain||Immunoglobulin-like domain superfamily||Immunoglobulin I-set
hsa-miR-7974	ENST00000371697	ENSG00000148677	ANKRD1	0.831022	0.0105853	Ankyrin repeat-containing domain||Ankyrin repeat||Ankyrin repeat-containing domain superfamily
hsa-miR-7974	ENST00000373960	ENSG00000175084	DES	0.835805	0.00974865	Intermediate filament, rod domain||Intermediate filament protein, conserved site||Intermediate filament protein||Intermediate filament head, DNA-binding domain||Desmin
hsa-miR-7974	ENST00000374076	ENSG00000186501	TMEM222	0.713078	0.0470735	-||Protein of unknown function DUF778
hsa-miR-7974	ENST00000379724	ENSG00000198556	ZNF789	0.893861	0.0027564	Krueppel-associated box||KRAB domain superfamily||Zinc finger C2H2 superfamily||Zinc finger C2H2-type||-
hsa-miR-7974	ENST00000379861	ENSG00000149451	ADAM33	0.955143	0.000218129	Reprolysin domain, adamalysin-type||EGF-like domain||Peptidase M12B, ADAM/reprolysin||ADAM, cysteine-rich||Peptidase M12B, propeptide||EGF-like, conserved site||Disintegrin, conserved site||Disintegrin domain||Disintegrin domain superfamily||Metallopeptidase, catalytic domain superfamily
hsa-miR-7974	ENST00000389131	ENSG00000134013	LOXL2	0.787092	0.0204389	Lysyl oxidase, conserved site||-||SRCR-like domain||Lysyl oxidase||SRCR-like domain superfamily||SRCR domain
hsa-miR-7974	ENST00000392944	ENSG00000160360	GPSM1	0.724457	0.0420881	Tetratricopeptide-like helical domain superfamily||Tetratricopeptide repeat-containing domain||Tetratricopeptide repeat||GoLoco motif
hsa-miR-7974	ENST00000393456	ENSG00000108433	GOSR2	0.922245	0.00110776	GOSR2/Membrin/Bos1||-||SNARE
hsa-miR-7974	ENST00000393952	ENSG00000173621	LRFN4	0.896682	0.00254797	Leucine-rich repeat, typical subtype||Fibronectin type III superfamily||Leucine-rich repeat||Leucine-rich repeat domain superfamily||Immunoglobulin I-set||Immunoglobulin-like domain superfamily||Immunoglobulin-like domain||Immunoglobulin subtype 2||Immunoglobulin subtype||Cysteine-rich flanking region, C-terminal||Fibronectin type III||Immunoglobulin-like fold
hsa-miR-7974	ENST00000397054	ENSG00000117385	P3H1	0.740266	0.0357151	Oxoglutarate/iron-dependent dioxygenase||Tetratricopeptide-like helical domain superfamily||Prolyl 4-hydroxylase, alpha subunit||-
hsa-miR-7974	ENST00000399410	ENSG00000103222	ABCC1	0.743275	0.0345741	ABC transporter type 1, transmembrane domain superfamily||ABC transporter-like||ABC transporter type 1, transmembrane domain||ABC transporter, conserved site||P-loop containing nucleoside triphosphate hydrolase||AAA+ ATPase domain||Multi drug resistance-associated protein||-
hsa-miR-7974	ENST00000400305	ENSG00000183570	PCBP3	0.810521	0.0146816	K Homology domain, type 1||K Homology domain||-||K Homology domain, type 1 superfamily
hsa-miR-7974	ENST00000404076	ENSG00000163531	NFASC	0.952293	0.000261831	Fibronectin type III superfamily||Neurofascin/L1/NrCAM, C-terminal domain||Immunoglobulin-like domain superfamily||Immunoglobulin I-set||Immunoglobulin-like domain||Immunoglobulin||Immunoglobulin subtype 2||Immunoglobulin subtype||Immunoglobulin-like fold||-||Fibronectin type III||Neurofascin
hsa-miR-7974	ENST00000409240	ENSG00000204843	DCTN1	0.822094	0.0122655	Dynactin subunit 1||CAP Gly-rich domain superfamily||CAP Gly-rich domain||Dynein associated protein||-
hsa-miR-7974	ENST00000409455	ENSG00000072163	LIMS2	0.946401	0.000369653	Zinc finger, LIM-type||-||LIM and senescent cell antigen-like-containing domain protein 1
hsa-miR-7974	ENST00000413574	ENSG00000213923	CSNK1E	0.750381	0.0319681	Serine/threonine-protein kinase, active site||-||Protein kinase domain||Protein kinase-like domain superfamily||Protein kinase, ATP binding site
hsa-miR-7974	ENST00000417814	ENSG00000120949	TNFRSF8	0.941036	0.000490099	-||TNFR/NGFR cysteine-rich region||Tumour necrosis factor receptor 8, N-terminal||Tumour necrosis factor receptor 8
hsa-miR-7974	ENST00000418476	ENSG00000140553	UNC45A	0.757863	0.0293581	Armadillo-like helical||UNC-45/Cro1/She4, central domain||Tetratricopeptide repeat||Tetratricopeptide repeat-containing domain||Armadillo-type fold||Tetratricopeptide-like helical domain superfamily
hsa-miR-7974	ENST00000421922	ENSG00000160050	CCDC28B	0.752199	0.0313212	Domain of unknown function DUF4061||-
hsa-miR-7974	ENST00000424703	ENSG00000163430	FSTL1	0.757698	0.0294142	Follistatin-like, N-terminal||EF-hand domain||Follistatin/Osteonectin EGF domain||EF-hand domain pair||-||Kazal domain||TGF-beta binding (TB) domain superfamily||Kazal domain superfamily
hsa-miR-7974	ENST00000425354	ENSG00000172819	RARG	0.845189	0.008232	-||Zinc finger, NHR/GATA-type||Nuclear hormone receptor-like domain superfamily||Nuclear hormone receptor, ligand-binding domain||Zinc finger, nuclear hormone receptor-type||Nuclear hormone receptor||Retinoic acid receptor
hsa-miR-7974	ENST00000429455	ENSG00000160360	GPSM1	0.841799	0.00876122	Tetratricopeptide-like helical domain superfamily||Tetratricopeptide repeat-containing domain||Tetratricopeptide repeat||GoLoco motif
hsa-miR-7974	ENST00000440944	ENSG00000160360	GPSM1	0.760484	0.028476	Tetratricopeptide-like helical domain superfamily||Tetratricopeptide repeat-containing domain||Tetratricopeptide repeat||GoLoco motif
hsa-miR-7974	ENST00000449549	ENSG00000237172	B3GNT9	0.763509	0.0274788	Glycosyl transferase, family 31
hsa-miR-7974	ENST00000460241	ENSG00000206549	PRSS50	-0.791851	0.0191726	Serine proteases, trypsin domain||Peptidase S1A, chymotrypsin family||Peptidase S1, PA clan
hsa-miR-7974	ENST00000472031	ENSG00000173786	CNP	0.837099	0.00952979	Cyclic nucleotide phosphodiesterase||P-loop containing nucleoside triphosphate hydrolase||-||Cyclic phosphodiesterase
hsa-miR-7974	ENST00000481629	ENSG00000162244	RPL29	0.814482	0.0138239	-||Ribosomal protein L29e
hsa-miR-7974	ENST00000518335	ENSG00000087116	ADAMTS2	0.73405	0.0381453	ADAM-TS Spacer 1||Metallopeptidase, catalytic domain superfamily||Peptidase M12B, ADAM-TS2||Thrombospondin type-1 (TSP1) repeat||Peptidase M12B, propeptide||Thrombospondin type-1 (TSP1) repeat superfamily||Peptidase M12B, ADAM/reprolysin||PLAC
hsa-miR-7974	ENST00000545738	ENSG00000072163	LIMS2	0.944848	0.000402231	Zinc finger, LIM-type||-||LIM and senescent cell antigen-like-containing domain protein 1
hsa-miR-7974	ENST00000545797	ENSG00000167657	DAPK3	0.79867	0.017445	Serine/threonine-protein kinase, active site||Protein kinase domain||Protein kinase, ATP binding site||Protein kinase-like domain superfamily
hsa-miR-7974	ENST00000591778	ENSG00000108679	LGALS3BP	0.906449	0.00190595	BTB/Kelch-associated||SRCR-like domain superfamily||SRCR domain||SKP1/BTB/POZ domain superfamily||-||SRCR-like domain||BTB/POZ domain
hsa-miR-7974	ENST00000611745	ENSG00000177679	SRRM3	0.999595	1.66468e-10	mRNA splicing factor Cwf21 domain||Serine/arginine repetitive matrix protein, C-terminal||-
hsa-miR-7974	ENST00000622190	ENSG00000277363	SRCIN1	-0.785723	0.0208126	Actin interacting protein 3-like, C-terminal||SRC kinase signalling inhibitor 1
hsa-miR-7974	ENST00000645482	ENSG00000198467	TPM2	0.799166	0.0173234	Tropomyosin
hsa-miR-7974	ENST00000647435	ENSG00000198467	TPM2	0.963777	0.000115619	Tropomyosin
hsa-miR-7974	ENST00000647797	ENSG00000187498	COL4A1	0.990071	2.4289e-06	-||Collagen IV, non-collagenous domain superfamily||C-type lectin fold||Collagen IV, non-collagenous||Collagen triple helix repeat
hsa-miR-874-3p	ENST00000219660	ENSG00000103375	AQP8	0.844028	0.00841092	Major intrinsic protein||Aquaporin transporter||Major intrinsic protein, conserved site||Aquaporin 8||Aquaporin-like
hsa-miR-874-3p	ENST00000259608	ENSG00000137078	SIT1	0.872447	0.00470445	Signaling threshold-regulating transmembrane adapter 1
hsa-miR-874-3p	ENST00000266066	ENSG00000120057	SFRP5	0.749582	0.0322547	Netrin domain||Frizzled domain||Frizzled/secreted frizzled-related protein||Secreted frizzled-related protein 5||Frizzled cysteine-rich domain superfamily||Netrin module, non-TIMP type||Tissue inhibitor of metalloproteinases-like, OB-fold
hsa-miR-874-3p	ENST00000284154	ENSG00000154016	GRAP	0.707108	0.0498246	-||SH3 domain||SH2 domain superfamily||SH2 domain||GRAP, N-terminal SH3 domain||SH3-like domain superfamily
hsa-miR-874-3p	ENST00000302125	ENSG00000170476	MZB1	0.854906	0.00682946	-||Domain of unknown function DUF3456
hsa-miR-874-3p	ENST00000315988	ENSG00000100628	ASB2	0.76006	0.0286177	Ankyrin repeat and SOCS box protein 2, SOCS box domain||Ankyrin repeat-containing domain||SOCS box domain||SOCS box-like domain superfamily||Ankyrin repeat-containing domain superfamily||Ankyrin repeat
hsa-miR-874-3p	ENST00000319294	ENSG00000160185	UBASH3A	0.90197	0.00218538	UBA-like superfamily||Histidine phosphatase superfamily, clade-1||UBASH3A, SH3 domain||SH3-like domain superfamily||Histidine phosphatase superfamily||-||Ubiquitin-associated domain||SH3 domain
hsa-miR-874-3p	ENST00000322957	ENSG00000129654	FOXJ1	0.885667	0.00342334	Fork head domain conserved site 2||Winged helix-like DNA-binding domain superfamily||Winged helix DNA-binding domain superfamily||Fork head domain||Fork head domain conserved site1
hsa-miR-874-3p	ENST00000326742	ENSG00000171903	CYP4F11	0.915464	0.00141617	Cytochrome P450, E-class, group II||Cytochrome P450 superfamily||Cytochrome P450||Cytochrome P450, E-class, group I||Cytochrome P450, conserved site
hsa-miR-874-3p	ENST00000333681	ENSG00000171791	BCL2	0.822275	0.01223	Blc2-like superfamily||Apoptosis regulator, Bcl-2 protein, BH4||Blc2 family||Apoptosis regulator, Bcl-2||Apoptosis regulator, Bcl-2, BH1 motif, conserved site||Bcl2-like||Apoptosis regulator, Bcl-2, BH4 motif, conserved site||Apoptosis regulator, Bcl-2, BH3 motif, conserved site||Apoptosis regulator, Bcl-2, BH2 motif, conserved site||Apoptosis regulator, Bcl-2/ BclX
hsa-miR-874-3p	ENST00000334409	ENSG00000188389	PDCD1	0.939673	0.00052433	Immunoglobulin-like domain||Immunoglobulin-like domain superfamily||-||Immunoglobulin V-set domain||Immunoglobulin-like fold||Immunoglobulin subtype
hsa-miR-874-3p	ENST00000343736	ENSG00000005379	TSPOAP1	0.94331	0.000436329	Immunoglobulin-like fold||Fibronectin type III||RIMS-binding protein, third SH3 domain||SH3 domain||RIMS-binding protein, second SH3 domain||SH3-like domain superfamily||RIMS-binding protein 1||Fibronectin type III superfamily
hsa-miR-874-3p	ENST00000347785	ENSG00000110448	CD5	0.832383	0.0103427	SRCR domain||SRCR-like domain superfamily||SRCR-like domain||T-cell surface glycoprotein CD5
hsa-miR-874-3p	ENST00000361926	ENSG00000198844	ARHGEF15	0.976166	3.32447e-05	-||Dbl homology (DH) domain superfamily||PH-like domain superfamily||Dbl homology (DH) domain
hsa-miR-874-3p	ENST00000362089	ENSG00000198821	CD247	0.871473	0.00480939	T-cell surface glycoprotein CD3 zeta subunit/High affinity IgE receptor gamma subunit||T-cell surface glycoprotein CD3 zeta subunit||Phosphorylated immunoreceptor signalling ITAM
hsa-miR-874-3p	ENST00000374765	ENSG00000076864	RAP1GAP	0.966404	9.24242e-05	Rap/Ran-GAP superfamily||-||Rap GTPase activating protein domain||GoLoco motif
hsa-miR-874-3p	ENST00000389857	ENSG00000015133	CCDC88C	0.870536	0.00491178	Hook-like protein family||Protein Daple||CH domain superfamily||Calponin homology domain
hsa-miR-874-3p	ENST00000390655	ENSG00000172116	CD8B	0.896348	0.00257207	Immunoglobulin V-set domain||Immunoglobulin-like fold||Immunoglobulin subtype||Immunoglobulin-like domain||Immunoglobulin-like domain superfamily
hsa-miR-874-3p	ENST00000392122	ENSG00000198821	CD247	0.940134	0.000512595	T-cell surface glycoprotein CD3 zeta subunit/High affinity IgE receptor gamma subunit||T-cell surface glycoprotein CD3 zeta subunit||Phosphorylated immunoreceptor signalling ITAM
hsa-miR-874-3p	ENST00000409579	ENSG00000144218	AFF3	0.971645	5.57883e-05	Transcription factor AF4/FMR2||-
hsa-miR-874-3p	ENST00000410011	ENSG00000072163	LIMS2	0.8864	0.00335984	Zinc finger, LIM-type||-||LIM and senescent cell antigen-like-containing domain protein 1
hsa-miR-874-3p	ENST00000424809	ENSG00000123329	ARHGAP9	0.896146	0.00258674	Rho GTPase-activating protein domain||PH-like domain superfamily||Rho GTPase-activating protein 9, SH3 domain||WW domain||Rho GTPase activation protein||SH3-like domain superfamily||Pleckstrin homology domain||WW domain superfamily||SH3 domain||-
hsa-miR-874-3p	ENST00000449969	ENSG00000149527	PLCH2	0.856351	0.00663509	Phosphoinositide-specific phospholipase C, EF-hand-like domain||EF-hand domain||Phosphatidylinositol-specific phospholipase C, X domain||C2 domain||PLC-like phosphodiesterase, TIM beta/alpha-barrel domain superfamily||EF-hand domain pair||Phosphoinositide phospholipase C family||PH-like domain superfamily||C2 domain superfamily||Phospholipase C, phosphatidylinositol-specific, Y domain||1-phosphat…
hsa-miR-874-3p	ENST00000464064	ENSG00000168309	FAM107A	0.906238	0.00191854	Protein of unknown function DUF1151
hsa-miR-874-3p	ENST00000480798	ENSG00000077984	CST7	0.843276	0.00852801	Cystatin||Cystatin domain
hsa-miR-874-3p	ENST00000561562	ENSG00000260300	AC009119.2	0.911926	0.00159717	Malonyl-CoA decarboxylase||-||Malonyl-CoA decarboxylase, C-terminal
hsa-miR-874-3p	ENST00000580669	ENSG00000005379	TSPOAP1	0.79076	0.0194586	Immunoglobulin-like fold||Fibronectin type III||RIMS-binding protein, third SH3 domain||SH3 domain||RIMS-binding protein, second SH3 domain||SH3-like domain superfamily||RIMS-binding protein 1||Fibronectin type III superfamily
hsa-miR-874-3p	ENST00000610351	ENSG00000186994	KANK3	0.769905	0.0254415	Ankyrin repeat-containing domain||Kank N-terminal motif||Ankyrin repeat-containing domain superfamily||Ankyrin repeat||-
hsa-miR-874-3p	ENST00000611338	ENSG00000136932	TRMO	0.83788	0.00939916	YaeB-like superfamily||Uncharacterised protein family UPF0066, conserved site||YaeB, N-terminal domain superfamily||YaeB-like, N-terminal domain
hsa-miR-874-3p	ENST00000613206	ENSG00000144711	IQSEC1	0.908183	0.00180432	IQ motif and SEC7 domain-containing protein 1||PH-like domain superfamily||Sec7 domain superfamily||Sec7 domain||IQ motif and SEC7 domain-containing protein, PH domain||IQ motif, EF-hand binding site||Pleckstrin homology domain||Sec7, C-terminal domain superfamily
hsa-miR-874-3p	ENST00000617428	ENSG00000268861	AC008878.3	0.938458	0.000556146	Dbl homology (DH) domain superfamily||PH-like domain superfamily||Pleckstrin homology domain||Dbl homology (DH) domain||ARHGEF18, PH domain||Zinc finger C2H2-type
[truncated: 77 more rows]
